# Supplementary material for: Enumeration optimization of open pit production scheduling based on mobile capacity search domain
Source: Sci Rep. 2023 Jan 3;13:91. doi: 10.1038/s41598-022-27336-y (PMC9810607; doi:10.1038/s41598-022-27336-y)
Supplement: Supplementary file 1 — Supplementary Information. [file 41598_2022_27336_MOESM1_ESM.zip]

Archive with 61 entries (59 files):
- Raw Data/
- Raw Data/Borehole data.txt
- Raw Data/Database.mdb
- Raw Data/Discrete body sequence.txt
- Raw Data/OpMetalMiner.exe
- Raw Data/Ore body layering plan/
- Raw Data/Ore body layering plan/-112.dwg
- Raw Data/Ore body layering plan/-127.dwg
- Raw Data/Ore body layering plan/-142.dwg
- Raw Data/Ore body layering plan/-157.dwg
- Raw Data/Ore body layering plan/-172.dwg
- Raw Data/Ore body layering plan/-18.dwg
- Raw Data/Ore body layering plan/-18.dwl
- Raw Data/Ore body layering plan/-18.dwl2
- Raw Data/Ore body layering plan/-187.dwg
- Raw Data/Ore body layering plan/-202.dwg
- Raw Data/Ore body layering plan/-217.dwg
- Raw Data/Ore body layering plan/-232.dwg
- Raw Data/Ore body layering plan/-247.dwg
- Raw Data/Ore body layering plan/-262.dwg
- Raw Data/Ore body layering plan/-277.dwg
- Raw Data/Ore body layering plan/-292.dwg
- Raw Data/Ore body layering plan/-30.dwg
- Raw Data/Ore body layering plan/-307.dwg
- Raw Data/Ore body layering plan/-322.dwg
- Raw Data/Ore body layering plan/-337.dwg
- Raw Data/Ore body layering plan/-352.dwg
- Raw Data/Ore body layering plan/-367.dwg
- Raw Data/Ore body layering plan/-382.dwg
- Raw Data/Ore body layering plan/-397.dwg
- Raw Data/Ore body layering plan/-412.dwg
- Raw Data/Ore body layering plan/-42.dwg
- Raw Data/Ore body layering plan/-42.dwl
- Raw Data/Ore body layering plan/-42.dwl2
- Raw Data/Ore body layering plan/-427.dwg
- Raw Data/Ore body layering plan/-442.dwg
- Raw Data/Ore body layering plan/-457.dwg
- Raw Data/Ore body layering plan/-472.dwg
- Raw Data/Ore body layering plan/-487.dwg
- Raw Data/Ore body layering plan/-502.dwg
- Raw Data/Ore body layering plan/-517.dwg
- Raw Data/Ore body layering plan/-532.dwg
- Raw Data/Ore body layering plan/-54.dwg
- Raw Data/Ore body layering plan/-547.dwg
- Raw Data/Ore body layering plan/-562.dwg
- Raw Data/Ore body layering plan/-6.dwg
- Raw Data/Ore body layering plan/-6.dwl
- Raw Data/Ore body layering plan/-6.dwl2
- Raw Data/Ore body layering plan/-67.dwg
- Raw Data/Ore body layering plan/-82.dwg
- Raw Data/Ore body layering plan/-97.dwg
- Raw Data/Ore body layering plan/102.dwg
- Raw Data/Ore body layering plan/114.dwg
- Raw Data/Ore body layering plan/18.dwg
- Raw Data/Ore body layering plan/30.dwg
- Raw Data/Ore body layering plan/42.dwg
- Raw Data/Ore body layering plan/54.dwg
- Raw Data/Ore body layering plan/6.dwg
- Raw Data/Ore body layering plan/66.dwg
- Raw Data/Ore body layering plan/78.dwg
- Raw Data/Ore body layering plan/90.dwg
