# Supplementary material for: Enumeration optimization of open pit production scheduling based on mobile capacity search domain
Source: Sci Rep. 2023 Jan 3;13:91. doi: 10.1038/s41598-022-27336-y (PMC9810607; doi:10.1038/s41598-022-27336-y)
Supplement: Supplementary file 1 — Supplementary Information. [file 41598_2022_27336_MOESM1_ESM.zip › Raw Data/Borehole data.txt]

¿ª¿×Î»ÖÃ£¨±íÍ·ÐÐµÚ1¸ö±ØÐëÊÇ¹¤³ÌºÅ»ò×ê¿×ºÅ£©
¹¤³ÌºÅ	¿ª¿××ø±êE	¿ª¿××ø±êN	¿ª¿××ø±êR	×î´ó¿×Éî
CK1	393167.39	4393085.49	35.38	177.83
CK125	393112.92	4394093.6	44.82	113.41
CK13	393097.61	4393894.02	38.5	206.02
CK16	393124.74	4394694.46	36.7	205.65
CK17	392864.46	4394313.94	43.5	223.78
CK18	392964.2	4393503.05	72.09	171.02
CK19	392801.56	4393114.33	24.6	292.23
CK2	393207.89	4395089.96	30.63	204
CK21	393079.64	4392691.14	21.72	128.33
CK22	393202.73	4393283.45	57.4	170.97
CK26	393174.77	4393780.84	36.38	190.3
CK28	392926.35	4393907.52	37.68	309.57
CK3	393200.98	4394287.06	50.09	192.84
CK32	392951.44	4394708.15	37.35	365.51
CK33	392974.41	4393100.79	24.5	416.44
CK34	393053.78	4393495.97	59.92	312.04
CK4	393184.47	4393485.52	62.26	166.8
CK40	392872.02	4393510.38	53.32	210
CK46	392748.54	4394723.99	33.48	324.05
CK47	393265.62	4393479.21	58.77	91.06
CK48	393258.12	4393680.48	45.47	115.4
CK51	392912.32	4392704.21	22.04	282.36
CK60	393001.52	4393397.76	60.18	136.63
CK61	392940.17	4393605.41	73.87	228.43
CK62	393203.39	4392882.13	22.64	115.69
CK63	393260.95	4393077.99	35.36	105.28
CK64	393281.45	4393277.08	73.11	111.96
CK65	392947.83	4393303.61	32.82	137.73
CK66	393070.73	4393296.69	56.74	79.39
CK67	392995.48	4393701.36	46.35	150.01
CK68	392786.67	4393717.92	42.56	235.88
CK7	393061.03	4395100.92	30.07	266.84
CK73	393305	4394278.64	53.93	118.59
CK77	393067.04	4393394.7	77.3	115.66
CK79	392909.8	4392905.56	22.68	130.53
CK82	392908.16	4392905.56	22.43	201.65
CK84	392753.88	4393921.08	38.03	186.89
CK86	393003.36	4393098.36	24.35	79.27
CK88	393136.42	4393389.25	89.07	59.14
CK90	393302.37	4393676.93	50.4	54.98
CK94	392955.14	4392901.88	22.53	88.06
ZK142	392478.5	4394143.27	29.76	519.84
ZK143	392247.96	4394998.3	34.86	624.5
ZK153	392365.22	4395156.76	36.33	713.5
ZK155	392422.71	4394983.81	34.71	427.7
ZK160	392234.41	4394358.64	39.04	594.39
ZK161	393104.92	4392889.83	24.41	185.01
ZK162	393122.89	4393289.8	73.28	251.81
ZK163	392873.56	4393309.42	33.57	218.78
ZK164	392909.18	4393406.9	49.38	184.41
ZK169	393008.85	4394101.21	40.95	344.48
ZK169²¹	393008.2	4394101.29	40.96	50.47
ZK170	392642.51	4394531.66	33.07	526.18
ZK171	392352.09	4394755.94	33.31	585.28
ZK172	393179.63	4394805.47	37.45	167.08
ZK180	392931.48	4393204.67	26.53	144.03
ZK182	392994.24	4394938.66	32.4	295.59
ZK183	393033.42	4393096.19	25.33	152.58
ZK184	392668.37	4393727.19	47.38	200.65
ZK191	392625.38	4393128.4	23.02	464.46
ZK192	392823.85	4393513.97	44.91	394.18
ZK193	392915.63	4394108.54	35.4	360.71
ZK194	393256.66	4394182.24	58.15	156.48
ZK194²¹	393276.68	4394187.66	61.82	177.67
ZK195	392986.69	4394203.92	41.28	221.25
ZK196	392744.62	4394223.29	38.99	461.73
ZK197	393135.25	4394292.11	46.96	251.64
ZK198	393018.16	4394301.5	47.44	377.9
ZK199	392581.46	4394336.43	33.34	550.04
ZK200	392419.62	4394549.83	32.44	616.04
ZK204	392806.32	4394519.14	35.1	493.84
ZK206	392921.01	4394309.34	43.57	454.51
ZK207	393254.3	4394483.36	42.08	166.98
ZK208	392986.36	4394504.82	41.18	410.67
ZK209	393061.85	4393695.78	40.42	303.72
ZK211	392611.09	4394734.96	36.94	221.66
ZK212	393055.36	4394928.11	31.37	211.79
ZK213	392755.57	4394957.64	36.78	424.3
ZK215	392853.91	4395117.7	31.42	320.31
ZK228	393199.98	4394085.82	52.56	99.73
ZK229	392765.88	4394120.56	36.6	332.97
ZK230	392649.61	4395134.13	37.09	475.42
ZK231	392575.5	4395139.94	36.79	586.25
ZK232	392607.69	4394969.19	36.4	538.57
ZK233	392864.03	4394715.04	39.88	467.45
ZK234	392688.29	4394729.08	36.74	538.59
ZK235	392188.94	4394768.58	31.58	450.1
ZK236	392718.32	4394325.54	38.43	470.42
ZK237	392430.39	4394348.37	33.46	600.1
ZK238	392441.79	4393945.75	41.79	438.78
ZK239	392539.56	4394740.75	36.44	541.55
ZK240	392728.36	4393321.2	28.16	372.34
ZK243	393054.56	4392995.26	26.38	269.87
ZK246	393250.4	4392979.47	29.82	116.73
ZK247	393166.71	4392986.29	26.48	240.21
ZK254	392858.79	4392706.47	22.24	406.31
ZK255	393031.54	4392895.08	22.56	166.66
ZK258	392974.68	4393001.58	22.83	190.35
ZK259	393162.4	4392885.44	23.78	173.2
ZK260	392873.43	4393009.42	22.79	276.75
ZK264	392901.56	4393106.56	23.57	262.87
ZK266	393204.02	4394687.61	40.88	139.26
ZK267	393170.66	4393687.2	34.58	198.25
ZK268	393169.45	4394490.21	39.44	253.71
ZK269	393192.96	4393886	45.82	88.72
ZK270	393147.23	4393989.82	44.81	137.1
ZK271	393049.59	4393997.58	40.24	221.38
ZK272	392620.33	4393931.77	39.49	295.63
ZK274	392722.28	4394123.98	35.35	470.47
ZK275	393192.52	4394187.2	49.69	236.12
ZK276	393092.38	4394195.4	44.93	306.79
ZK279	392771.85	4394220.94	39.35	281.84
ZK280	393039.88	4394700.25	34.86	236.05
ZK281	393144.64	4394926.68	33.82	173.94
ZK282	393086.51	4394496.84	39.46	312.35
ZK283	392891.85	4394512.18	35.86	265.29
ZK284	393085.52	4394812.98	34.74	240.25
ZK285	392968.48	4394822.15	36.58	344.32
ZK286	392818.08	4394834.12	37.47	489.02
ZK287	392963.27	4395114.11	31.7	254.69
ZK294	393058.53	4394097.4	43.24	108.77
ck15	393158.29	4395494.41	26.38	280.72
ck56	393302.05	4395486.54	24.9	140
ck6	393152.21	4395896.27	27.66	198.49
zk141	392607.73	4396541.68	33.95	366.72
zk144	392538.6	4395744.58	36.22	634.43
zk146	392402.36	4396157.3	50.96	711.11
zk147	392875.44	4396419.05	32.24	393.3
zk149	392034.27	4395583.72	34.29	936.06
zk150	392245.78	4396368.4	46.3	699.06
zk151	392484.4	4395949.53	43.47	652.91
zk152	392277.75	4395564.11	37.01	866.17
zk156	392771.81	4396528.66	32.02	395.38
zk157	392521.18	4396347.59	33.24	604.32
zk158	392292.32	4395964.2	39.09	760.12
zk159	392349.27	4395750.04	38.22	767.3
zk173	393054.27	4395302.79	28.24	178.09
zk174	392654.8	4395334.35	37.12	501.23
zk175	392712.92	4395529.38	35.08	489.71
zk176	393193.64	4395692.18	24.32	233.68
zk177	393049.71	4395703.86	26.76	316.39
zk178	392700.42	4395734.64	32.4	552.39
zk179	393269.84	4395886.89	29.04	138.47
zk181	393103.08	4395902.31	27.4	287.32
zk185	392792.39	4395924.85	33.24	519.03
zk186	392789.1	4396126.33	30.62	519.1
zk187	392591.19	4396142.19	55.21	553.71
zk188	393177.28	4396295.54	45.02	339.92
zk189	392690.12	4396334.31	28.9	515.71
zk210	393021.77	4396307.86	35.27	298.61
zk214	393250.35	4396089.98	35.6	208.23
zk216	393076.54	4396103.69	31.53	321.76
zk217	393110.58	4395298.48	27.74	145.11
zk217(²¹£©	393110.64	4395298	27.58	105.34
zk218	392938.12	4396114.51	28.26	459.26
zk219	392763.12	4395325.78	33.73	410.63
zk220	392994.44	4395511.21	29.1	273.45
zk221	393131.08	4395696.87	24.67	285.66
zk222	392927.27	4395914.07	28.36	408.53
zk223	392948.49	4395714.36	28.64	330.19
zk224	392624.19	4395938.13	45.73	596.43
zk225	392794.54	4395723.92	30.76	476.84
zk226	392536.65	4395543.7	37.92	563.07
zk227	392585.47	4395338.58	37.08	420
zk244	393102.36	4396502.34	56.09	200.13
zk263	393275.5	4395685.76	24.12	146.33
zk265	392795.03	4395523.22	31.89	388.92
zk278	392976.66	4395308.86	29.62	262.91
zk288	393294.34	4395328.89	27.27	150.92
zk289	393058.66	4395402.12	26.98	187.93
zk290	393027.38	4396206.37	30.93	348.38
zk291	393072.13	4395501.36	27.22	216.17
zk292	393198.7	4396192.83	39.93	188.53
zk293	392913.95	4395413.56	30.7	315.86
zk296	392925.21	4396516.33	39.34	347.35
zk297	392847.38	4396321.84	30.74	457.83
zk298	393285.96	4396286.92	29.67	200.18
zk299	393226.82	4396492.24	35.27	250.1
È¡ÑùÆ·Î»
¹¤³ÌºÅ	´Ó	ÖÁ	³¤¶È	TFe	FeO	SFe	´ÅÐÔÂÊ
CK1	113.18	115.2	2.02	26.29	10.62		2.48
CK1	115.2	117.2	2	24.84	9.71		2.56
CK1	117.2	119.2	2	29.41	10.19		2.89
CK1	119.2	121.2	2	30.45	10.83		2.81
CK1	121.2	123.2	2	33.36	13.55		2.46
CK1	123.2	125.2	2	29.62	12.08		2.45
CK1	125.2	127.2	2	28.37	11.53		2.46
CK1	127.2	129.2	2	28.89	11.53		2.51
CK1	129.2	131.2	2	29.09	9.69		3
CK1	131.2	133.2	2	25.67	12.34		2.08
CK1	133.2	135.18	1.98	23.59	10.5		2.25
CK1	138.97	140.97	2	28.47	12.24		2.33
CK1	140.97	142.97	2	29.11	12.57		2.32
CK1	142.97	144.97	2	31.52	13.72		2.3
CK1	144.97	146.97	2	28.16	11.81	27.96	2.38
CK1	146.97	148.97	2	27.16	10.51	26.96	2.58
CK1	148.97	150.97	2	29.01	10.42	28.96	2.78
CK1	150.97	153.58	2.61	22.25	11.25	22.15	1.98
CK1	156.8	158.8	2	29.46	13.8	29.26	2.13
CK1	158.8	161	2.2	27.06	12.21	26.66	2.22
CK125	31.14	37.14	6	33.77	1.23	33.59	27.46
CK125	37.14	43.14	6	36.4	1.33	36.1	27.37
CK125	43.14	48.76	5.62	36.49	2.15	36.3	16.97
CK125	51.21	52.71	1.5	33.75	4.92	33.04	6.86
CK125	56.65	61.84	5.19	29.32	4.29	28.94	6.83
CK125	65.5	69.25	3.75	31.2	3.72	31	8.39
CK13	93.4	95.5	2.1	38.32	5.7	38.32	6.72
CK13	95.5	97.5	2	34.34	1.12	33.76	30.66
CK13	97.5	99.65	2.15	32.29	.95	32.01	33.99
CK13	105.3	107.3	2	30.46	6.29	30.4	4.84
CK13	107.3	109.3	2	32.74	5.97	32.35	5.48
CK13	109.3	111.5	2.2	32.56	7.78	31.78	4.19
CK13	111.5	113.5	2	17.78	7.76	17.13	2.29
CK13	113.5	116.15	2.65	27	10.27	26.49	2.63
CK13	127.5	129.5	2	23.33	9.54	22.54	2.45
CK13	129.5	132	2.5	27.56	11.89	26.72	2.32
CK16	56.28	58.54	2.26	25.81	4.24	25.67
CK16	58.54	60.54	2	27.45	.91	27.3
CK16	60.54	62.54	2	25.47	.95	25.47
CK16	62.54	64.54	2.00000000000001	23.11	.34	23.11
CK16	64.54	66.54	2	12.99	.89	12.96
CK16	66.54	68.54	2	14.02	.12	13.86
CK16	68.54	70.33	1.78999999999999	26.04	1.1	25.98
CK16	70.33	72.33	2	28.09	.61	27.95
CK16	72.33	74.33	2	25.1	1.17	24.96
CK16	74.33	76.33	2	22.43	2.03	22.09
CK16	76.33	79.01	2.68000000000001	15.1	.76	14.88
CK16	79.01	81.01	2	17.7	.57	17.81
CK16	81.01	83.03	2.02	18.31	.78	18.31
CK16	83.03	85.03	2	15.97	2.25	10.46
CK16	85.03	87.03	2	8.49	3.71	7.42
CK16	87.03	89.3	2.27	17.66	2.76	15.35
CK16	99.18	101.34	2.16	9.06	4.2	8.36
CK16	101.34	103.84	2.5	7.93	4.4	7.48
CK16	103.84	104.54	.700000000000003	9.95	6.99	10.24
CK16	104.54	105.29	.75	15.52	6.78	15.13
CK16	105.29	105.95	.659999999999997	8.89	6.14	8.21
CK16	114.04	116.04	2	27.05	9.19	26.1
CK16	116.04	118.04	2	31.1	5.58	27.22
CK16	118.04	120.04	2	32.73	5.27	28.68
CK16	120.04	121.66	1.61999999999999	32.51	6.36	32.54
CK16	121.66	123.66	2	32.84	6.45	27.39
CK16	123.66	125.66	2	29.43	6.82	28.63
CK16	125.66	128.1	2.44	29.69	9.47	28.9
CK16	128.45	130.45	2	25.7	9.29	24.58
CK16	130.45	132.55	2.10000000000002	15.8	7.75	15.52
CK16	147.3	149.3	2	28.12	9.65	28.01
CK16	149.3	151.43	2.13	27.28	10.43	27.28
CK16	160.75	162.75	2	31.16	14.54	30.93
CK16	162.75	164.75	2	31.94	14	30.93
CK16	164.75	166.14	1.38999999999999	27.28	12.8	26.43
CK16	168.39	170.39	2	31.61	13.74	31.27
CK16	170.39	172.39	2	33.35	14.23	33.16
CK16	172.39	174.39	2	30.65	12.74	30.15
CK16	174.39	176.39	2	25.7	10.52	23.79
CK16	176.39	177.68	1.29000000000002	29.13	11.98	27.89
CK16	177.98	180.16	2.18000000000001	30.03	13.05	29.3
CK17	89.88	91.28	1.4	25.31	3.28		7.72
CK17	91.88	93.88	2	21.15	5.19	21.15	4.08
CK17	93.88	95.88	2	33.63	8.93	30.65	3.77
CK17	95.88	97.58	1.7	23.28	8.09	19.01	2.88
CK17	97.58	98.42	.84	21.09	8.04	18	2.62
CK17	99.62	100.45	.83	26.55	10	22.55	2.66
CK17	101.4	102.4	1	32.39	13.9	30.09	2.33
CK17	102.89	104.89	2	30.93	13.38	30.15	2.31
CK17	104.89	106.59	1.7	34.08	12.39	33.91	2.75
CK17	106.59	108.15	1.56	37.06	12.13	36.5	3.06
CK17	110.6	111.15	.55	22.89	4.3	22.61	5.32
CK17	112	114	2	30.2	3.01	29.98	10.03
CK17	114	116	2	30.71	2.09	30.65	14.69
CK17	116	117.4	1.4	26.66	4.71	26.83	5.66
CK17	117.99	119.99	2	13.84	7.56	13.91	1.83
CK17	119.99	122	2.01	10.91
CK17	122	124.4	2.4	23.51	6.42	23.39	3.66
CK17	132	134	2	31.55	6.82	31.34	4.63
CK17	134	136	2	29.36	10.23	29.4	2.87
CK17	136	138	2	20.81	9.32	20.18	2.23
CK17	138	139.2	1.2	23.34	10.16	23.29	2.3
CK17	139.45	141.45	2	20.25	8.5	20.38	2.38
CK17	142.57	143	.43	20.81	5.91	20.89	3.52
CK17	145	147	2	16.56	9.99	16.31	1.66
CK17	147	149	2	15.8	10.28	15.75	1.54
CK17	149	151	2	33.91	10.38	34.14	3.27
CK17	151	153	2	28.54	9.41	28.12	3.03
CK17	153	155	2	33.69	13.17	33.77	2.56
CK17	155	157	2	33.29	11.98	33.07	2.78
CK17	157	159	2	31.49	9.86	31.18	3.19
CK17	159	161.9	2.9	33.74	9.07	32.97	3.72
CK17	167.7	169.7	2	28.85	11.79	28.85	2.45
CK17	169.7	171.87	2.17	24.8	7.71	24.52	3.22
CK17	171.87	173.92	2.05	26.38	7.54	26.38	3.5
CK17	173.92	176	2.08	17.66	7.37	17.27	2.4
CK17	176	177.5	1.5	32.45	5.09	32.28	6.38
CK17	177.5	179	1.5	29.86	7.19	29.75	4.15
CK17	179.35	181.35	2	19.63	8.15	19.01	2.41
CK17	181.35	183.35	2	32.11	5.34	31.9	6.01
CK17	183.35	185.86	2.51	26.77	9.39	26.26	2.85
CK17	194.07	195.42	1.35	21.99	9.46	21.88	2.32
CK17	199.19	201.41	2.22	25.59	11.86	25.93	2.16
CK17	201.41	203.41	2	30.65	11.29	30.54	2.71
CK17	203.41	205.41	2	28.74	11.79	28.96	2.44
CK17	205.41	207	1.59	27.67	10.35	27.5	2.67
CK17	207	208.5	1.5	20.81	9.07	20.58	2.29
CK18	116	118	2	35.23	13.55	32.88	2.6
CK18	118	120	2	35.44	13.94	35.2	2.54
CK18	120	122	2	35.18	13.28	34.78	2.65
CK18	122	124	2	34.38	14.01	33.03	2.45
CK18	124	126	2	34.08	13.84	32.58	2.46
CK18	126	128	2	33.58	13.3	32.08	2.52
CK18	128	130	2	34.68	13.84	33.33	2.51
CK18	130	132.6	2.6	34.4	14.18	33.1	2.43
CK18	132.6	134.6	2	33.58	13.72	32.23	2.45
CK18	134.6	136.6	2	33.48	13.57	31.98	2.47
CK18	136.6	138.6	2	31.54	12.9	29.6	2.44
CK18	138.6	140.6	2	33.5
CK18	140.6	142.6	2	34.89	14.49	33.13	2.41
CK18	142.6	144.6	2	40.41	17.16	39.31	2.35
CK18	144.6	145.88	1.28	40.07	16.89	39.28	2.37
CK18	145.88	148.1	2.22	47.45	20.43	46.79	2.32
CK18	148.1	150.1	2	54.04	22.92	52.7	2.36
CK18	150.1	152.1	2	54.31	22.9	52.6	2.37
CK18	152.1	154.1	2	53.16	22.7	52.17	2.34
CK18	154.1	156.17	2.07	53.65	23.39	53.32	2.29
CK18	156.78	158.79	2.01	49.2	22.53		2.18
CK18	160.06	160.96	.9	36.67	19.14	36.57	1.92
CK19	189.65	190.02	.37	20.93	7.05	20.88	2.97
CK19	196.2	198.2	2	25.19	8.62	24.74	2.92
CK19	198.2	200.2	2	32.45	9.21	32.95	3.52
CK19	200.2	202.2	2	32.75	14.46	32.7	2.26
CK19	202.2	204.2	2	35.21	15.04	34.66	2.34
CK19	204.2	206.2	2	35.36	15.41	34.81	2.29
CK19	206.2	208.2	2	33.05	15.49	32.4	2.13
CK19	208.2	210.2	2	34.56	15.52	33.4	2.23
CK19	210.2	212.2	2	35.3	15.71	34.56	2.25
CK19	212.2	214.2	2	33.8	15.2	33.25	2.22
CK19	214.2	215.89	1.69	37.01	16.47	36.26	2.25
CK19	216.66	218.66	2	38.55	11.48	38.7	3.36
CK19	218.66	220.66	2	34	10.5	33.65	3.24
CK19	220.66	222.66	2	30.6	9.76	30.15	3.14
CK19	222.66	224.66	2	31.05	11.61	30.75	2.67
CK19	224.66	226.66	2	29.45	9.84	29.05	2.99
CK19	226.66	228.66	2	31.2	9.79	30.9	3.19
CK19	228.66	230.66	2	32.25	9.34	31.32	3.45
CK19	230.66	231.5	.84	27.44	11.8	27.6	2.33
CK19	238.18	239.97	1.79	27.44	11.45	27.14	2.4
CK19	241.14	242.17	1.03	30.55	12.9	30.15	2.37
CK19	244.03	244.59	.56	28.45	12.19	27.8	2.33
CK19	245.17	247.25	2.08	26.33		24.59
CK19	250.5	252.5	2	25.41		24.9
CK19	252.5	254.5	2	29.77		29.71
CK19	254.5	256.5	2	29.29		28.97
CK19	256.5	258.5	2	31.25		30.25
CK19	258.5	260.5	2	29.96		29.14
CK19	260.5	262.5	2	26.84		26.08
CK19	262.5	264.5	2	28
CK19	264.5	266.2	1.7	29.29		29.57
CK19	266.42	268.42	2	23.89		23.42
CK19	268.42	270.42	2	25.54		25.34
CK19	270.42	272.42	2	27.69		27.54
CK19	272.42	274.42	2	28.36		28.43
CK19	274.42	276.42	2	28.45		28.2
CK19	276.42	278.42	2	30.04		29.26
CK19	278.42	280.49	2.07	27.58		26.99
CK21	45.52	46.43	.91	26.22	7.44	26.22	3.52
CK21	50.13	50.73	.6	26.86	9.52	25.86	2.82
CK21	61.75	65.21	3.46	34.56	7.46	34.41	4.63
CK21	65.21	67.62	2.41	39.75	9.47	39.75	4.2
CK21	69.33	71.33	2	33.16	8.18	33.16	4.05
CK21	71.33	72.52	1.19	35.91	11.05	35.91	3.25
CK21	75.13	75.83	.7	27.46	11.63	27.08	2.36
CK21	75.96	77.26	1.3	34.36	7.61	34.2	4.52
CK21	77.26	79.01	1.75	27.98	5.81	27.98	4.82
CK21	83.65	86.93	3.28	27.22	5.07	27.21	5.37
CK21	99.8	100.94	1.14	27.78	6.98	27.62	3.98
CK21	100.94	102.8	1.86	35.34	8.11	35.29	4.36
CK21	102.8	106.39	3.59	32.59	6.75	32.54	4.83
CK21	107.18	109.18	2	28.29	4.59	28.19	6.16
CK21	109.18	111.18	2	29.69	5.26	29.54	5.64
CK21	111.18	113.67	2.49	24.93	1.58	23.73	15.78
CK22	75.3	76.7	1.4	18.97	9.86	18.92	1.92
CK22	76.7	78.22	1.52	25.83	10.09	25.89	2.56
CK22	80.44	82.46	2.02	25.81	10.36	25.9	2.49
CK22	82.46	84.66	2.2	22.31	9.76	22.22	2.29
CK22	84.66	86.26	1.6	28.47	9.28	28.41	3.07
CK22	86.26	87.06	.8	28.71	12.34	28.64	2.33
CK22	88.11	90.11	2	23.94	11.29	23.85	2.12
CK22	90.11	92.13	2.02	22.49	9.86	22.52	2.28
CK22	92.13	94.19	2.06	27.73	11.7	27.62	2.37
CK22	98.63	100.63	2	23.11	10	23.14	2.31
CK22	100.63	101.98	1.35	12.23	6.84	12.15	1.79
CK22	105.05	107.25	2.2	28.36	11.74	28.38	2.42
CK22	107.25	109.47	2.22	28.71	10.55	28.38	2.72
CK22	109.47	111.57	2.1	27.93	10.93	27.93	2.56
CK22	112.02	113.16	1.14	29.3	12.73	29.21	2.3
CK22	113.96	116.78	2.82	24.46	11.86	24.19	2.06
CK22	116.78	118.91	2.13	32.65	9.38	32.48	3.48
CK22	118.91	121.29	2.38	33.19	5.69	33.04	5.83
CK22	121.79	123.71	1.92	25.89	11.79	25.58	2.2
CK22	123.71	125.75	2.04	29.12	9.81	29.15	2.97
CK22	125.75	127.74	1.99	31.6	7.68	31.85	4.11
CK22	127.74	129.76	2.02	30.78	6.89	30.63	4.47
CK22	129.76	131.79	2.03	32.16	9.59	32.1	3.35
CK22	131.79	133.05	1.26	25.94		25.99
CK22	136.95	138.75	1.8	28.95	11.27	29.1	2.57
CK22	138.75	140.77	2.02	29.25	12.32	29.45	2.37
CK22	140.77	142.97	2.2	28.03	7.49	27.93	3.74
CK22	142.97	144.54	1.57	28.13	11.77	28.13	2.39
CK22	144.96	146.07	1.11	22.06	9.86	22.01	2.24
CK22	146.07	148.16	2.09	27.31	11.31	27.11	2.41
CK22	148.16	149.06	.9	24.05	10.98	24.16	2.19
CK22	152.46	154.69	2.23	23.42	11.7	23.34	2
CK26	59.19	65.65	6.46	28.24	4.08		6.92
CK26	65.65	69.65	4	27.52	5.28		5.21
CK26	69.65	73.51	3.86	38.73	13.04		2.97
CK26	75.8	79.8	4	17.81	6.03		2.95
CK26	79.8	83.8	4	14.52	5.99		2.42
CK26	83.8	87.62	3.82	17.85	6.57		2.72
CK3	57	59.71	2.71	39.54	1.75	39.58	22.59
CK3	59.71	61.8	2.09	31.43	1.19	30.91	26.41
CK3	61.8	63.82	2.02	37.78	3.9	37.79	9.69
CK3	63.82	65.98	2.16	30.25	.99	30.19	30.56
CK3	65.98	68.15	2.17	29.78	.79	30.09	37.7
CK3	68.15	70.43	2.28	32.17	1.28	31.89	25.13
CK3	70.43	72.43	2	30.6	.79	30.81	38.73
CK3	72.43	74.43	2	30.71	.92	30.3	33.38
CK3	74.43	76.43	2	33.74	.99	33.17	34.08
CK3	76.43	78.43	2	26.5	.92	26.8	28.8
CK3	78.43	79.54	1.11	30.66	.86	30.76	35.65
CK3	80.8	82.8	2	26.65	1.79	26.7	14.89
CK3	84.57	86.1	1.53	31.89	1.41	31.94	22.62
CK3	86.1	87.51	1.41	29.89	2.13	29.94	14.03
CK3	89.4	91.8	2.4	31.02	4.76	31.12	6.52
CK3	93.5	95.5	2	39.44	4.69	39.64	8.41
CK3	95.5	97.5	2	36.97	3.48	35.79	10.62
CK3	97.5	99.5	2	33.12	2.74	32.96	12.09
CK3	99.5	101.5	2	35.71	2.25	36.16	15.87
CK3	101.5	103.5	2	36.69	6.29	36.61	5.83
CK3	103.5	105.5	2	34	5.15	33.33	6.6
CK3	105.5	107.5	2	35.57	7.31	35.01	4.87
CK3	107.5	109.5	2	34.19	6	34.07	5.7
CK3	109.5	111.5	2	36.1	8.03	36.13	4.5
CK3	111.5	113.5	2	37.2	8.35	36.96	4.46
CK3	113.5	115.5	2	39.7	7.15	39.45	5.55
CK3	115.5	117.5	2	42.46	7.63	42.46	5.56
CK3	117.5	119.5	2	41.21	9.16	41.14	4.5
CK3	119.5	121.5	2	39.96	11.48	39.96	3.48
CK3	121.5	123.2	1.7	37.83	11.4	37.83	3.32
CK3	123.64	125.64	2	40.24	9.46	40.12	4.25
CK3	125.64	127.64	2	26.92	9.6	26.89	2.8
CK3	127.64	129.64	2	35.38	10.4	35.32	3.4
CK3	129.64	131.64	2	27.18	9.24	26.71	2.94
CK3	131.64	133.25	1.61	21.05	10.39	20.26	2.03
CK3	137.79	139.79	2	33.94	5.14	33.94	6.6
CK3	139.79	141.79	2	30.38	3.64	30.38	8.35
CK3	141.79	143.79	2	32.19	5.3	32.19	6.07
CK3	143.79	145.79	2	33.75	4.3	33.75	7.85
CK3	145.79	147.79	2	33.94	4.18	33.94	8.12
CK3	147.79	149.5	1.71	30.5	6.83	30.5	4.47
CK3	153.42	155.42	2	31.06	11.2	30.69	2.77
CK3	155.42	157.42	2	29.76	7.05	29.42	4.22
CK3	157.42	159.42	2	31.31	10.79	30.56	2.9
CK3	159.42	161.42	2	29.67	10.64	29.52	2.79
CK3	161.42	163.42	2	32.24	10.9	30.95	2.96
CK3	163.42	165.42	2	23.19	8.87	22.52	2.61
CK3	165.42	167.42	2	31.37	10.42	29.58	3.01
CK3	167.42	169.42	2	31.54	11.61	30.37	2.72
CK3	169.42	171.42	2	17.47	7.96	16.38	2.19
CK3	171.42	173.35	1.93	30.67	11.71	30.28	2.62
CK3	173.35	175.35	2	28.68	11.27	27.85	2.54
CK3	179.53	181.7	2.17	26.7	11.05	26.11	2.42
CK3	183.77	185.2	1.43	29.36	12.58	28.78	2.33
CK3	185.2	187.2	2	28.63	12.3	27.47	2.33
CK32	54.85	57.36	2.51	31.22	2.94
CK32	57.36	59.36	2	33	1.73
CK32	59.36	61.3	1.94	33.61	2.72
CK32	61.3	63.3	2	31.37	3.5
CK32	63.3	65.3	2	31.67	3.76
CK32	65.3	66.82	1.52	28.76	2
CK32	115.75	117.75	2	23.9	5.61
CK32	117.75	119.75	2	20.78	9.67
CK32	119.75	121.21	1.45999999999999	18.08	3.66
CK32	132.03	133.31	1.28	32.24	3.04
CK32	139.99	140.7	.70999999999998	29.18	12.03
CK32	141.96	142.28	.319999999999993	23.84	10.73
CK32	143.25	145.25	2	33.45	13.53
CK32	145.25	147.25	2	28.58	9.38
CK32	147.25	149.25	2	30.82	7.56
CK32	149.25	151.25	2	28.88	7.18
CK32	151.25	153.25	2	33.55	6.4
CK32	153.25	155.25	2	33.67	5.6
CK32	155.25	157.25	2	33.71
CK32	157.25	159.25	2	31.24	6.97
CK32	159.25	160.6	1.34999999999999	27.69	8.59
CK32	160.6	162.85	2.25	30.33	10.02
CK32	162.85	164.85	2	24.41	9.87
CK32	164.85	166.85	2	29.82	8.8
CK32	166.85	168.85	2	29.82	9.37
CK32	168.85	170.45	1.59999999999999	26.67	11.72
CK32	177.1	179.1	2	29.97	11.35
CK32	179.1	181.5	2.40000000000001	32.19	10.15
CK32	181.5	183.5	2	22.87	6.95
CK32	183.5	185.5	2	32.13
CK32	185.5	187.5	2	30.77
CK32	187.5	189.5	2	31.71
CK32	189.5	191.5	2	27.42
CK32	191.5	193.5	2	26.58
CK32	193.5	195.5	2	32.5
CK32	195.5	197.5	2	28.76
CK32	197.5	199.5	2	25.49
CK32	199.5	201.5	2	31.66
CK32	201.5	202.33	.830000000000013	29.22
CK32	202.33	203.5	1.16999999999999	30.09	11.97
CK32	203.5	205.56	2.06	26.85	11.66
CK32	206.61	207.9	1.28999999999999	19.38
CK32	212.77	217.85	5.07999999999998	29.07
CK32	217.85	219.8	1.95000000000002	29.58
CK32	219.8	222.29	2.48999999999998	29.62
CK32	222.29	224.29	2	24.91
CK32	224.29	226.29	2	27.85
CK32	226.29	228.9	2.61000000000001	27.02
CK32	229.75	231.75	2	29.42
CK32	231.75	233.75	2	28.16
CK32	233.75	236.75	3	26.89
CK32	237.15	237.72	.569999999999993	22.12
CK32	239.12	240.38	1.25999999999999	26.28
CK32	240.38	242.02	1.64000000000001	14
CK32	243.83	245.83	2	27.5
CK32	245.83	247.91	2.07999999999998	28.61
CK32	247.91	249.67	1.75999999999999	28.62
CK32	249.67	251.67	2	29.63
CK32	251.67	253.56	1.89000000000001	29.84
CK32	253.56	255.56	2	24.21
CK32	255.56	257.56	2	28.5
CK32	257.56	259.56	2	24.5
CK32	259.56	261.45	1.88999999999999	23.84
CK32	262.4	264.67	2.27000000000004	36.85
CK32	264.67	266.71	2.03999999999996	32.22
CK32	266.71	268.78	2.06999999999999	30.64
CK32	268.78	270	1.22000000000003	30.86
CK32	270.46	272.46	2	27.64
CK32	272.46	274.46	2	28.93
CK32	274.46	276.46	2	24.9
CK32	276.46	278.46	2	29.14
CK32	278.46	280.82	2.36000000000001	26.67
CK32	281.42	283.56	2.13999999999999	27.42
CK32	284.1	285.18	1.07999999999998	20.76
CK32	291.33	293.1	1.77000000000004	17.3
CK32	293.1	294.2	1.09999999999997	22.74
CK32	295.79	298.24	2.44999999999999	27.69
CK32	298.24	300.18	1.94	26.02
CK32	300.18	301.82	1.63999999999999	30.27
CK32	307.12	307.57	.449999999999989	26.23
CK32	313.03	313.75	.720000000000027	23.24
CK32	317.1	319.1	2	17.88
CK32	319.1	321	1.89999999999998	28.8
CK32	321.51	323.1	1.59000000000003	23.08
CK32	323.1	324.6	1.5	24.63
CK32	328.43	331.27	2.83999999999998	23.13
CK32	332.33	333.91	1.58000000000004	26.66
CK32	333.91	335.62	1.70999999999998	25.34
CK32	337.53	338.21	.680000000000007	22.41
CK32	340.06	341.8	1.74000000000001	28.27
CK32	342.39	343.34	.949999999999989	27.57
CK32	343.69	344.47	.78000000000003	23.93
CK32	345.16	347	1.83999999999998	28.22
CK33	48.09	50.1	2.01	36.44	9.84	36.75	3.7
CK33	50.1	52.28	2.18	39.96	11.93	40.12	3.35
CK33	52.28	54.57	2.29	39.41	13.85	39.81	2.85
CK33	54.57	56.32	1.75	38	14.75	37.86	2.58
CK33	56.32	58.11	1.79	36.95	15.12	35.89	2.44
CK33	58.11	59.99	1.88	36.6	15.57	35.74	2.35
CK33	59.99	61.39	1.4	35.76	14.96	33.75	2.39
CK33	61.39	63.39	2	37.2	15.25	34.33	2.44
CK33	63.39	65.47	2.08	35.56	14.97	34.05	2.38
CK33	65.47	66.04	.57	32.51	13.48	29.81	2.41
CK33	66.04	67.47	1.43	31.07	12.24	28.15	2.54
CK33	67.47	69.55	2.08	36.39	15.04	34.89	2.42
CK33	69.55	71.13	1.58	31.37	13.06	30.91	2.4
CK33	71.13	73.36	2.23	34.89	14.93	33.88	2.34
CK33	73.36	75.37	2.01	30.16	12.69	29.56	2.38
CK33	75.37	77.31	1.94	29.1	13	29.03	2.24
CK33	77.31	79.64	2.33	15.58
CK33	80.4	82.01	1.61	20.41	11.14	20.91	1.83
CK33	82.01	84.01	2	27.15	7.39	27.2	3.67
CK33	84.01	85.35	1.34	22.56	5.45	22.42	4.14
CK33	86.74	88.3	1.56	36.24	15.95	36.29	2.27
CK33	88.3	89.19	.89	28.35	12.48	28.3	2.27
CK33	148.6	149.52	.92	28.49		27.47
CK33	149.95	152	2.05	27.97		26.35
CK33	152	154	2	34.53		33.19
CK33	154	155.27	1.27	25.25		25.12
CK33²¹	48.01	50.08	2.07	39.84	10.45		3.81
CK34	56.5	58.5	2	37.15	2.09	37	17.78
CK34	58.5	60.5	2	33.17	4.31	33.28	7.7
CK34	60.5	62.5	2	32.92	5.81	32.72	5.67
CK34	62.5	64.5	2	31.8	4.69	31.6	6.78
CK34	64.5	66.5	2	33.53	1.27	33.53	26.4
CK34	66.5	68.5	2	31.49	1.1	31.39	28.63
CK34	68.5	70.5	2	34.14	6.65	33.84	5.13
CK34	70.5	72.5	2	34.7	1.51	34.65	22.98
CK34	72.5	74.5	2	32.92	1.6	33.07	20.58
CK34	74.5	76.34	1.84	30.12	1.44	29.91	20.92
CK34	76.34	78.07	1.73	52.9	2.87	52.69	18.43
CK34	78.07	79.34	1.27	53.61	.91	53.56	58.91
CK4	99.7	101.28	1.58	37.06	16.54	36.83	2.24
CK4	102.19	102.95	.76	10.15	7.58	10.16	1.34
CK4	118.47	120.47	2	21.18	7.73	21.26	2.74
CK4	120.47	122.47	2	26.36	8.34	26.16	3.16
CK4	122.47	124.54	2.07	30.83	6.33	30.83	4.87
CK4	124.54	125.87	1.33	30.93	11.04	30.93	2.8
CK4	125.87	126.82	.95	30.22	13.55	30.27	2.23
CK4	126.82	128.54	1.72	35.38	15.64	35.65	2.26
CK4	128.54	130.33	1.79	30.85	13.27	30.85	2.32
CK4	130.33	131.89	1.56	44.57	20.93	44.31	2.13
CK4	131.89	133.92	2.03	30.25	12.88	30	2.35
CK4	133.92	135.92	2	28.7	12.35	28.42	2.32
CK4	136.14	137.29	1.15	18.78	8.89	18.8	2.11
CK4	142	144	2	31.15	13.13	31.04	2.37
CK4	144	146.4	2.4	27.09	11.69	27.16	2.32
CK4	146.4	148.5	2.1	24.24	9.37	24.1	2.59
CK4	148.5	150.87	2.37	20.88	10.55	20.77	1.98
CK4	153.87	154.54	.67	26.74	11.92	26.56	2.24
CK40	134.29	136.29	2	27.24
CK40	136.29	137.76	1.47	31.24
CK40	140.66	141.99	1.33	25.34
CK40	141.99	143.86	1.87	27.09
CK40	143.86	144.89	1.03	30.69
CK40	146.48	146.85	.37	32.39
CK40	148.02	148.98	.96	24.62
CK46	83.47	85.77	2.3	15.82	3.06
CK46	85.77	88.1	2.33	28.69	2.37
CK46	88.1	89.84	1.74000000000001	28.16	2.38
CK46	89.84	92.03	2.19	28.1	2.27
CK46	92.03	93.93	1.90000000000001	30.73	2.37
CK46	93.93	95.89	1.95999999999999	32.33	1.98
CK46	95.89	98.07	2.17999999999999	32.65	1.53
CK46	98.07	100.07	2	31.21	3.14
CK46	100.07	102.3	2.23	29.76	2.47
CK46	102.3	104.72	2.42	28.48	4.08
CK46	104.72	106.04	1.32000000000001	45.66	12.26
CK46	106.04	108	1.95999999999999	41.97	16.76
CK46	108	109.04	1.04000000000001	39.4	6.55
CK46	109.04	110.85	1.80999999999999	42.24	15.8
CK46	218.02	220.02	2	20.12
CK46	220.02	222.26	2.23999999999998	28.34
CK46	222.26	224.26	2	25.66
CK46	224.26	226.26	2	30.81
CK46	226.26	228.26	2	32.86
CK46	228.26	230.26	2	31.21
CK46	230.26	232.26	2	28.21
CK46	232.26	234	1.74000000000001	27.71
CK46	241.93	242.5	.569999999999993	24.11
CK46	242.96	244.98	2.01999999999998	37.41
CK46	244.98	246.12	1.14000000000001	36.91
CK46	246.12	249	2.88	28.16
CK46	286.3	288.3	2	28.8
CK46	288.3	290.3	2	27.4
CK46	290.3	292.3	2	31.64
CK46	292.3	294.7	2.39999999999998	30.37
CK46	297.31	299.36	2.05000000000001	30.89
CK46	299.36	301.36	2	30.41
CK46	301.36	303.01	1.64999999999998	27.83
CK46	303.01	305.65	2.63999999999999	23.3
CK46	316.28	318.28	2	23.99
CK46	318.28	320.3	2.02000000000004	28.7
CK46	320.3	321.55	1.25	24.91
CK46	321.55	324.05	2.5	33.52
CK47	24	26.04	2.04	28.55	2.32		12.31
CK47	30.07	32.07	2	53.76	5.16		10.42
CK47	32.07	34.17	2.1	52.05	8.3		6.27
CK47	34.17	35.85	1.68	33.17	6.58		5.04
CK47	35.85	37.28	1.43	40.77	7.18		5.68
CK47	37.28	38.76	1.48	42.67	9.14		4.67
CK47	38.76	40.76	2	42.1	8.63		4.88
CK47	40.76	42.76	2	32.86	9.93		3.31
CK47	42.76	44.76	2	35.25	10.3		3.42
CK47	44.76	46.76	2	34.31	10.03		3.42
CK47	46.76	48.76	2	32.79	7.23		4.54
CK47	48.76	50.76	2	31.89	6.23		5.12
CK47	50.76	52.76	2	45	8.1		5.56
CK47	52.76	54.76	2	37.06	10.56		3.51
CK47	54.76	56.76	2	35.61	9.48		3.76
CK47	56.76	58.76	2	39.56	12.52		3.16
CK47	58.76	60.85	2.09	36.4	11.33		3.21
CK47	60.85	62.35	1.5	39.46	9.77		4.04
CK47	63.56	65.56	2	32	7.07		4.53
CK47	65.56	67.56	2	33.35	4.7		7.1
CK47	67.56	69.56	2	32.9	5.45		6.04
CK47	69.56	72.43	2.87	25.84	9.7		2.66
CK47	77.59	79.59	2	28.3	7.36		3.85
CK47	79.59	81.59	2	28.3	6.73		4.21
CK47	81.59	83.42	1.83	25.53	5.55		4.6
CK47	83.42	84.31	.89	29	5.49		5.28
CK48	49.37	53.37	4	36.5	13.2		2.77
CK48	53.37	55.23	1.86	29.9	11.36		2.63
CK48	55.23	56.86	1.63	36.22	12.15		2.98
CK48	56.86	57.96	1.1	25.51	16.45		1.55
CK48	57.96	59.68	1.72	53.36	19.07		2.8
CK48	59.68	60.71	1.03	26.89	.99		27.16
CK48	61.16	63.18	2.02	30.72	10.46		2.94
CK48	63.18	65.5	2.32	37.52	13.52		2.78
CK48	65.5	67.83	2.33	34.26	11.02		3.11
CK48	70.45	72.45	2	29.91	8.82		3.39
CK48	72.45	74.4	1.95	32.18	11.98		2.69
CK48	74.4	76.4	2	39.46	12.75		3.09
CK48	76.4	78.34	1.94	20.41	10.38		1.97
CK48	85.68	88.6	2.92	29.46	12.8		2.3
CK48	90.54	92.68	2.14	27.38	12.54		2.18
CK48	93.42	94.5	1.08	26.3	11.77		2.23
CK51	190	191.02	1.02	24.47	9.21	24.38	2.66
CK51	191.55	193.34	1.79	27.59	10.96	26.94	2.52
CK51	193.34	194.38	1.04	29.7	10.67	28.43	2.78
CK51	195.18	195.95	.77	26.61	4.9	25.39	5.43
CK51	200.09	200.89	.8	26.8	13.8	26.53	1.94
CK51	217.5	218.18	.68	21.65	10.13	21.65	2.14
CK51	218.76	220.38	1.62	29.08	11.3	28.92	2.57
CK51	220.68	221.38	.7	20.32	7.89	20	2.58
CK51	221.73	222.08	.35	24.09	10.13	24.09	2.38
CK51	222.62	223.33	.71	28.86	11.58	28.71	2.49
CK51	223.33	225.37	2.04	33.27	12.26	33.06	2.71
CK51	225.37	227.37	2	30.56	9.42	30.3	3.24
CK51	228.1	229.25	1.15	24.1	11.18	24.1	2.16
CK51	234.22	236.46	2.24	37.94
CK51	236.46	237.3	.84	23.74
CK51	237.5	241.56	4.06	22.62
CK51	242.66	244.71	2.05	23.08
CK51	244.71	247.05	2.34	31.76
CK51	247.05	249.05	2	35.41
CK51	249.05	251.05	2	38.2
CK51	251.05	252.5	1.45	37.84
CK51	252.5	252.94	.44	13.44
CK51	253.61	255.05	1.44	29.07
CK51	255.05	256.52	1.47	29.5
CK51	256.52	258.12	1.6	25.77
CK51	259.9	262.37	2.47	24.8
CK60	86.08	87.17	1.09	19.97
CK60	92.31	93.34	1.03	36.26	11.76		3.08
CK60	94.64	95.88	1.24	29.86	9.52		3.14
CK60	98.38	98.94	.56	28.56	12.14		2.35
CK60	101.9	105.83	3.93	32.36	13.37		2.42
CK60	105.83	109.82	3.99	41.2	16.78		2.46
CK60	109.82	113.17	3.35	39.85	15.32		2.6
CK60	114.13	117.66	3.53	34.66	13.37		2.59
CK60	117.66	120.08	2.42	35.4	14.65		2.42
CK60	120.94	123.74	2.8	50.94	25.56		1.99
CK62	39.97	42.99	3.02	30.24	6.21		4.87
CK62	45.72	47.49	1.77	29.59	4.69		6.31
CK62	50.54	52	1.46	30.75	13.64		2.25
CK62	52	53.2	1.2	26.56	12.32		2.16
CK62	60.42	62.42	2	29.2	12.39		2.36
CK62	62.42	64.42	2	21	9.4		2.23
CK62	64.42	66.42	2	28.79	12.2		2.36
CK62	66.42	68.74	2.32	23.58	10.2		2.31
CK62	68.74	70.74	2	30.6	11.3		2.71
CK62	70.74	72.58	1.84	31.35	12.4		2.53
CK62	73.8	75.8	2	29.84	12.2		2.45
CK62	75.8	77.8	2	29.19	10.35		2.82
CK62	77.8	79.8	2	30.14	9.35		3.22
CK62	79.8	80.89	1.09	28.02	10.13		2.77
CK62	81.74	83.74	2	23.53	9.65		2.44
CK62	83.74	86.05	2.31	23.98	10.75		2.23
CK62	92.29	94.99	2.7	29.36	11.5		2.55
CK63	21.65	23.3	1.65	34.9	12.2		2.86
CK63	23.3	25.3	2	27.83	8.28		3.36
CK63	25.3	27.3	2	30.35	7.53		4.03
CK63	27.3	29.3	2	29.63	9.7		3.05
CK63	29.3	31.08	1.78	33.22	11.35		2.93
CK63	31.08	32.13	1.05	31.89	9.33		3.42
CK63	32.13	34.61	2.48	31.12	4.02		7.74
CK63	36.1	38.1	2	34.46	18.85		1.83
CK63	38.1	40.1	2	27.52	10.35		2.66
CK63	40.1	42.1	2	30.19	19.65		1.54
CK63	42.54	44.54	2	29.06	17.21		1.69
CK63	44.54	46.54	2	29.58	12.89		2.29
CK63	47.73	49.73	2	33.17	14.81		2.24
CK63	49.73	51.73	2	34.03	13.2		2.58
CK63	51.73	53.73	2	29.49	5.48		5.38
CK63	53.73	55.73	2	36.65	7.17		5.11
CK63	55.73	56.89	1.16	36.25	3.6		10.07
CK63	57.49	59.49	2	30.49	9.94		3.07
CK63	59.49	61.49	2	30.09	10.53		2.86
CK63	61.49	63.13	1.64	31.71	8.96		3.54
CK63	63.13	64.82	1.69	32.5	8.1		4.01
CK63	64.82	65.58	.76	29.74	9.35		3.18
CK63	69.07	71.07	2	30.45	13.07		2.33
CK63	71.07	72.73	1.66	26.96	12.2		2.21
CK63	72.73	75.04	2.31	28.98	12.02		2.41
CK63	75.04	77.04	2	28.78	11.02		2.61
CK63	77.04	79.04	2	26.25	10.11		2.6
CK63	79.04	81.04	2	30.09	11.64		2.59
CK63	81.04	82.63	1.59	29.94	10.2		2.94
CK63	82.63	84.8	2.17	23.83	10.43		2.28
CK63	88.54	90.86	2.32	27.32	12.36		2.21
CK63	90.86	94.07	3.21	38.67	8.72		4.43
CK64	17.22	19.22	2	26.5	11.92		2.22
CK64	19.22	21.22	2	32.04	5.26		6.09
CK64	21.22	23.22	2	23.83	7.69		3.1
CK64	23.22	25.39	2.17	34.3	6.83		5.02
CK64	25.39	27.21	1.82	36.75	5.39		6.82
CK64	27.21	29.21	2	35.44	10.13		3.5
CK64	29.21	31.21	2	36.5	5.14		7.1
CK64	31.21	33.01	1.8	36.09	12.19		2.96
CK64	33.01	34.85	1.84	38.93	11.3		3.45
CK64	35.6	35.98	.38	46.2	14.75		3.13
CK64	36.9	38.73	1.83	36.19	12		3.02
CK64	40.5	42.56	2.06	15.59	4.53		3.44
CK64	42.56	44.42	1.86	35.67	3.8		9.39
CK64	44.42	46.42	2	34.01	2.43		14
CK64	46.42	48.66	2.24	35.59	3.3		10.78
CK64	48.66	49.75	1.09	36.94	8.6		4.3
CK64	49.75	51.61	1.86	37.49	5.49		6.83
CK64	52.28	54.28	2	32.59	4		8.15
CK64	54.28	56.57	2.29	31.76	5.28		6.02
CK64	56.57	58.48	1.91	25.69	14.59		1.76
CK64	58.48	60.48	2	29.66	9.05		3.28
CK64	60.48	62.6	2.12	29.28	12.02		2.44
CK64	62.6	64.83	2.23	25.08	10.79		2.32
CK64	64.83	66.61	1.78	36.89	14.2		2.6
CK64	66.61	68.61	2	34.8	14.08		2.47
CK64	68.61	70.61	2	35.79	13.03		2.75
CK64	70.61	72.95	2.34	35.2	12.12		2.9
CK64	72.95	74.69	1.74	31.4	5.26		5.97
CK64	74.69	76.69	2	35.05	5		7.01
CK64	76.69	78.69	2	34.55	3.14		11
CK64	78.69	79.85	1.16	37.37	3.33		11.22
CK64	79.85	81.11	1.26	39.07	6.55		5.96
CK64	82.27	84.41	2.14	25.43	9.22		2.76
CK64	89.74	91.74	2	28.5	10.8		2.64
CK64	91.74	93.37	1.63	24.69	11.2		2.2
CK64	93.37	95.62	2.25	23.3	10.48		2.22
CK65	81	81.74	.74	23.37	2.6		8.99
CK65	97.24	98.7	1.46	33.58	16.7		2.01
CK65	98.7	99.47	.77	43.7	21.7		2.01
CK65	99.47	101.12	1.65	46.2	22.8		2.03
CK65	101.12	102.38	1.26	25.46	15.37		1.66
CK65	102.38	103.46	1.08	47.07	23.05		2.04
CK7	108.35	109.64	1.29	18.69	8.08	18.55	2.31
CK7	112.07	113.71	1.64	16.77	8.26	16.24	2.03
CK7	138.99	141.15	2.16	25.92	11.54	25.87	2.25
CK7	142.45	143.29	.84	24.81	11.96	24.62	2.07
CK7	144.22	144.6	.38	28.4	13.01	28.7	2.18
CK7	144.6	146.22	1.62	26.64	11.98	26.26	2.22
CK7	146.22	148.22	2	25.53	11.91	25.12	2.14
CK7	148.22	149.47	1.25	31.12	13.71	30.88	2.27
CK7	149.47	151.31	1.84	28.76	12.87	28.62	2.23
CK73	3.53	6.57	3.04	30.33	.61		49.72
CK73	6.57	9.24	2.67	28.46	.74		38.46
CK73	11.19	12.06	.87	32.07	.62		51.73
CK73	12.82	13.64	.82	28.05	.97		28.92
CK73	14.62	16.48	1.86	34.51	.96		35.95
CK73	17.01	20.83	3.82	34.15	1.02		33.48
CK73	20.83	24.83	4	35.47	1.38		25.7
CK73	24.83	28.85	4.02	32.12	1.77		18.15
CK73	28.85	32.84	3.99	32.49	1.77		18.36
CK73	32.84	36.84	4	39.2	1.77		22.15
CK73	36.84	40.84	4	32.42	2.25		14.41
CK73	40.84	44.84	4	38.08	.83		45.88
CK73	44.84	47.75	2.91	33.81	.99		34.15
CK73	48.25	51.77	3.52	36.79	.84		43.8
CK73	51.77	53.6	1.83	28.61	.83		34.47
CK73	54.27	55.25	.98	13.92	1.38		10.09
CK73	60.51	64.51	4	17.5	.79		22.15
CK73	64.51	68.51	4	19.39	.74		26.2
CK73	68.51	69.9	1.39	17.02	.61		27.9
CK73	71.41	72.48	1.07	14.67	.69		21.26
CK73	78.43	82.43	4	20.78	1.23		16.89
CK73	82.43	86.43	4	16.81	.82		20.5
CK73	86.43	89	2.57	19.42	1.32		14.71
CK73	90.15	93.75	3.6	28.39	7.81		3.64
CK73	95.04	97.04	2	29.79	9.73		3.06
CK77	65.6	66.81	1.21	19.89
CK77	67.27	69.39	2.12	35.37	.59		59.95
CK77	69.39	73.39	4	38.29	1.23		31.13
CK77	73.39	76.77	3.38	36.54	6.93		5.27
CK77	80.73	81.68	.95	26.09	4.7		5.55
CK79	77.66	79.88	2.22	36.74	7.32		5.02
CK79	80.25	82.47	2.22	19.89	5.83		3.41
CK79	84.4	88.39	3.99	31.03	13.77		2.25
CK79	88.39	92.39	4	30.23	13.57		2.23
CK79	92.39	96.17	3.78	30.83	13.04		2.36
CK79	96.17	100.1	3.93	29.04	12.1		2.4
CK79	100.1	104.1	4	28.34	12.4		2.29
CK79	104.1	108.1	4	25.66	10.23		2.51
CK79	108.1	109.72	1.62	14.57	6.87		2.12
CK79	109.72	113.09	3.37	34.51	13.66		2.53
CK79	114.76	118.57	3.81	35.5	15.36		2.31
CK79	118.57	121.71	3.14	32.59	14.45		2.26
CK82	134.82	135.64	.82	26.95
CK82	136.69	137.85	1.16	29.73	.66		45.05
CK82	143.58	144.56	.98	33.69
CK82	155.75	159.75	4	32.12	1.53		20.99
CK82	159.75	161.78	2.03	32.91	1.11		29.65
CK82	161.78	164.01	2.23	28.14
CK82	168.51	172.47	3.96	32.07
CK82	172.47	174.1	1.63	27.74
CK82	175.65	177.88	2.23	26.1
CK84	121.08	122.65	1.57	29.66	1.87		15.86
CK84	124.83	126.14	1.31	23.97	1.98		12.11
CK84	127.66	131.53	3.87	31.66	3.77		8.4
CK84	131.53	135.45	3.92	29.31	3.19		9.19
CK84	135.45	139.44	3.99	29.66	3.45		8.6
CK84	139.44	143.04	3.6	29.39	4.12		7.13
CK84	146.45	150.13	3.68	25.67	4.38		5.86
CK86	14.46	18.46	4	35.79	6.99		5.12
CK86	18.46	22.46	4	37.27	10.49		3.55
CK86	22.46	26.46	4	40.1	13.06		3.07
CK86	26.46	28.16	1.7	40.7	26.63		1.53
CK86	29.64	30.25	.61	39.45	4.73		8.34
CK86	30.25	32.78	2.53	41.03	11.9		3.45
CK86	32.78	36.3	3.52	40.25	13		3.1
CK86	36.3	40.36	4.06	40.58	11.74		3.46
CK86	40.36	44.4	4.04	37.07	9.61		3.86
CK86	44.4	48.27	3.87	34.86	7		4.98
CK86	48.27	52.15	3.88	34.69	6.95		4.99
CK86	52.65	53.7	1.05	38.7	12.09		3.2
CK86	57.89	59.62	1.73	28.6	12.19		2.35
CK86	62	64.41	2.41	33.12	8.9		3.72
CK86	64.41	67.35	2.94	33.43	12.86		2.6
CK86	67.35	71.16	3.81	28.52	9.9		2.88
CK86	75.68	76.26	.58	28.67	13.78		2.08
CK90	3	4.7	1.7	26	.67		38.81
CK90	4.7	8.7	4	33.55	.68		49.34
CK90	8.7	12.62	3.92	31.49	1.36		23.15
CK90	12.62	16.62	4	33.5	4.06		8.25
CK90	16.62	18.17	1.55	31.2	3.22		9.69
CK90	18.93	22.92	3.99	33.55	4.8		6.99
CK90	22.92	26.92	4	37.12	3.2		11.6
CK90	26.92	29.33	2.41	30.46	2.94		10.36
CK90	30.51	34.42	3.91	32.36	9.52		3.4
CK90	34.42	38.42	4	30.01	4.47		6.71
CK90	38.42	41.12	2.7	32.9	4.52		7.28
CK90	46.26	47.17	.91	24.5	5.8		4.22
CK94	49.53	51.87	2.34	36.1	9.88		3.65
CK94	54.04	56.79	2.75	35.5	10.92		3.25
CK94	56.79	58.74	1.95	31.52	9.83		3.21
CK94	61.51	63.65	2.14	21.23	7.43		2.86
CK94	63.65	67.58	3.93	35.5	8.45		4.2
CK94	68.33	69.09	.76	34.61	9.9		3.5
CK94	69.64	73.64	4	38.9	12.32		3.16
CK94	73.64	77.43	3.79	38.58	13.36		2.89
ZK125	31.14	37.14	6	33.77	1.23	33.59	27.46
ZK125	37.14	43.14	6	36.4	1.33	36.1	27.37
ZK125	43.14	48.76	5.62	36.49	2.15	36.3	16.97
ZK125	51.21	52.71	1.5	33.75	4.92	33.04	6.86
ZK125	56.65	61.84	5.19	29.32	4.29	28.94	6.83
ZK125	65.5	69.25	3.75	31.2	3.72	31	8.39
ZK140	441.7	443.49	1.79	20.76		20.47
ZK140	453.19	457.19	4	32.36		32.36
ZK140	457.19	461.19	4	32.74		32.15
ZK140	461.19	464.43	3.24	35.14		35.14
ZK140	464.43	468.43	4	29.96		29.65
ZK140	468.43	469.43	1	50.7		50.55
ZK140	469.43	470.43	1	47.65		47.65
ZK140	470.43	471.43	1	46.33		45.76
ZK140	471.43	472.43	1	48.88		48.65
ZK140	472.43	473.43	1	50.66		50.51
ZK140	473.43	474.86	1.43	44.54		43.88
ZK140	485.3	490.41	5.11	29.27		29.19
ZK140	520.4	523.31	2.91	32.61		32.03
ZK140	523.31	526.2	2.89	14.05		13.75
ZK140	526.2	527.3	1.1	31.97		31.65
ZK140	533.7	538.75	5.05	24.63		24.01
ZK140	538.75	542.75	4	27.8		27.72
ZK142	244.32	245.47	1.15	9.09	4.53		2.01
ZK142	247.93	250.75	2.82	14.22	5.26		2.7
ZK142	267.3	268.2	.9	14.94	9.07		1.65
ZK142	280.57	282.85	2.28	25.72	10.94		2.35
ZK142	282.85	286.85	4	29.72	10.98		2.71
ZK142	303.79	306.4	2.61	27.83	9.91		2.81
ZK142	306.4	308.58	2.18	34.55	12.5		2.76
ZK142	312.47	316.47	4	24.81	9		2.76
ZK142	316.47	318.65	2.18	24.68	11.26		2.19
ZK143	590.13	593.75	3.62	20.71	8.05	20.16	2.57
ZK143	597.57	600.78	3.21	31.87	9.22	30.62	3.46
ZK143	600.78	601.89	1.11	12.43	5.33	12.02	2.33
ZK143	601.89	602.98	1.09	26.98	8.86	26.03	3.05
ZK143	602.98	605.06	2.08	20.21	8.68	20.01	2.33
ZK143	605.06	606.27	1.21	11.78	6.08	9.61	1.94
ZK143	606.27	607.91	1.64	28.93	11.72	28.42	2.47
ZK153	508.3	512.61	4.31	15.9
ZK153	524.67	526.05	1.38	27.41
ZK153	529.02	531.91	3.89	19.97
ZK153	532.91	535.37	2.46	16.91
ZK153	548.74	549.72	.98	21.85
ZK153	609.74	613.66	3.92	27.26
ZK153	626.46	627.91	1.45	26.24
ZK153	631.76	635.76	4	30.5
ZK153	635.76	639.76	4	31.05
ZK153	639.76	643.76	4	26.04
ZK153	643.76	647.76	4	24.47
ZK153	647.76	651.76	4	27.88
ZK153	651.76	655.76	4	29.89
ZK153	655.76	660	4.24	27.14
ZK153	665.68	668.63	2.95	24.66		23.29
ZK153	672.13	674.63	2.5	25.84		25.24
ZK153	674.63	676.77	2.14	28.88		28.73
ZK153	676.77	677.81	1.04	35.84		34.95
ZK153	677.81	681.13	3.32	24.56		23.58
ZK153	681.13	681.88	.75	6.46		5.82
ZK153	681.88	683.99	2.11	25.72		25.25
ZK153	683.99	685.39	1.4	27.8		27.34
ZK155	346.5	350	3.5	23.99
ZK155	354.94	356.69	1.75	28.8
ZK155	356.69	358.69	2	15.57
ZK155	358.69	362.66	3.97	24.77
ZK155	362.66	366.66	4	32.23
ZK155	369.01	370.45	1.44	31.56
ZK155	370.45	371.81	1.36	18.73
ZK155	371.81	374.81	3	29.55
ZK155	374.81	376.81	2	23.36
ZK155	376.81	381.62	4.81	30.7
ZK155	381.62	383.62	2	17.01
ZK155	383.62	385.62	2	21.01
ZK155	385.62	389.62	4	32.34
ZK155	389.62	393.62	4	34
ZK155	393.62	395.62	2	22.85
ZK155	395.62	399.62	4	35.48
ZK155	399.62	403.44	3.82	31.58
ZK155	403.44	405.17	1.73	8.2
ZK155	405.17	406.78	1.61	32.55
ZK160	315.98	317.48	1.5	19.1	5.86		3.26
ZK160	324.44	326.82	2.38	30.12	11.11		2.71
ZK160	329.02	332.22	3.2	25.84	9.71		2.66
ZK160	358.59	362.59	4	21.81	8.87		2.46
ZK160	362.59	366.58	3.99	24.58	11.52		2.13
ZK160	369.77	371.62	1.85	29.89	13.8		2.17
ZK160	381.11	383.11	2	25.25	13.01		1.94
ZK160	383.11	386.5	3.39	30.3	15.13		2
ZK160	386.5	388.5	2	27.73	14.56		1.9
ZK161	12	14	2	36.15	8.28		4.37
ZK161	14	16	2	33.61	10.29		3.27
ZK161	16	18	2	35.01	6.18		5.67
ZK161	18	20	2	36.4	5.47		6.65
ZK161	20	22	2	35.28	3.41		10.35
ZK161	22	24	2	37.64	3.37		11.17
ZK161	24	26	2	37.06	6.75		5.49
ZK161	26	28	2	34.85	8.25		4.22
ZK161	28	30	2	29.55	8.6		3.44
ZK161	30	31.85	1.85	29.64	8.56		3.46
ZK161	36.51	38.61	2.1	36.31	7.49		4.85
ZK161	38.61	40.5	1.89	32.56	12.38		2.63
ZK161	40.5	42.5	2	38.95	11.02		3.53
ZK161	42.5	45.47	2.97	39.01	8.38		4.66
ZK161	45.47	47.07	1.6	40.4	19.31		2.09
ZK161	47.07	48.26	1.19	39	7.5		5.2
ZK161	48.26	50.74	2.48	41.04	9.66		4.25
ZK161	66.62	68.62	2	27.58	2.69		10.25
ZK161	68.62	70.62	2	23.46	3.32		7.07
ZK161	70.62	72.55	1.93	16.84	1.94		8.68
ZK161	72.55	77.08	4.53	8.42	3.69		2.28
ZK161	77.08	79.04	1.96	19.47	2.53		7.7
ZK161	79.04	81.17	2.13	21.36	4.42		4.83
ZK161	81.17	82.33	1.16	12.5	4.48		2.79
ZK162	211.4	212.93	1.53	10.48	9.02		1.16
ZK162	212.93	214.93	2	28.98	14.46		2
ZK162	214.93	217.94	3.01	27.93	12.64		2.21
ZK162	217.94	219.88	1.94	5.36	5.64		.95
ZK162	219.88	221.95	2.07	24.41	12.59		1.94
ZK162	221.95	224	2.05	22.73	11.79		1.93
ZK162	224	226.55	2.55	28.51	13.74		2.07
ZK162	226.55	229.49	2.94	7.03	6.24		1.13
ZK162	229.49	231.95	2.46	5.95	6.25		.95
ZK162	231.95	233.93	1.98	30.01	14.48		2.07
ZK162	233.93	235.38	1.45	24.48	13.31		1.84
ZK162	235.38	237.43	2.05	5.32	5.88		.9
ZK163	129.79	130.8	1.01	19.58	9.6		2.04
ZK163	130.8	131.8	1	29.71	11.86		2.51
ZK163	131.8	132.95	1.15	23.99	12.59		1.91
ZK163	132.95	136.97	4.02	7.49	5.4		1.39
ZK163	136.97	138.61	1.64	9.93	6.63		1.5
ZK163	138.61	141.46	2.85	6.89	5.71		1.21
ZK163	141.46	143.5	2.04	24.71	12.1		2.04
ZK163	143.5	145.46	1.96	22.16	11.67		1.9
ZK163	145.46	147.46	2	29.37	12.82		2.29
ZK163	147.46	149.87	2.41	34.88	15.93		2.19
ZK163	149.87	151.75	1.88	29.33	13.2		2.22
ZK163	151.75	153.46	1.71	33.96	15.9		2.14
ZK163	153.46	155.46	2	28.93	13.68		2.11
ZK163	155.46	157.46	2	28.12	13.72		2.05
ZK163	157.46	159.47	2.01	27.77	12.63		2.2
ZK163	159.47	161.56	2.09	27.45	13.2		2.08
ZK163	161.56	163.56	2	29.25	13.63		2.15
ZK163	163.56	165.55	1.99	28.11	13.02		2.16
ZK163	165.55	167.55	2	31.22	16.16		1.93
ZK163	167.55	169.56	2.01	35.48	18.34		1.93
ZK163	169.56	171.56	2	38.29	18.34		2.09
ZK163	171.56	173.57	2.01	33.91	16		2.12
ZK163	173.57	175.56	1.99	40.92	19.36		2.11
ZK163	175.56	177.56	2	34.8	16.61		2.1
ZK163	177.56	179.56	2	32.49	15.13		2.15
ZK163	179.56	181.56	2	32.73	15.62		2.1
ZK163	181.56	184.45	2.89	33.63	16.52		2.04
ZK163	193.2	194.2	1	43.52	22.48		1.94
ZK163	194.2	195.13	.93	38.66	19.57		1.98
ZK163	195.13	198.47	3.34	23.76	13.63		1.74
ZK164	132.55	134.17	1.62	20.84	10.94		1.9
ZK164	134.17	136.15	1.98	9.11	5.26		1.73
ZK164	136.15	137.63	1.48	10.86	7.37		1.47
ZK164	137.63	138.78	1.15	12.55	8.05		1.56
ZK164	138.78	141.2	2.42	9.9	6.79		1.46
ZK164	141.92	143.92	2	10.41	5.93		1.76
ZK164	143.92	145.93	2.01	12.32	6.52		1.89
ZK164	145.93	146.72	.79	6.57	7.16		.92
ZK164	146.72	148.71	1.99	27.71	12.41		2.23
ZK164	148.71	150.72	2.01	25.41	12.8		1.99
ZK164	150.72	152.62	1.9	25.59	12.07		2.12
ZK164	153.79	156.3	2.51	31.1	16.66		1.87
ZK164	157.02	157.55	.53	36.19	16.56		2.19
ZK169	24.97	26.3	1.33	25.79	2.02		12.77
ZK169	28.68	29.48	.8	22.98	1.24		18.53
ZK169	48.43	52.43	4	31.87	3.53		9.03
ZK169	52.43	56.43	4	31.79	5.27		6.03
ZK169	56.43	60.43	4	34.53	4.89		7.06
ZK169	60.43	64.43	4	33.64	6.18		5.44
ZK169	64.43	68.1	3.67	35	7.07		4.95
ZK169	68.1	72.1	4	38.06	9.49		4.01
ZK169	72.1	75.82	3.72	38.3	8.79		4.36
ZK169	75.82	77.82	2	17.94	6.48		2.77
ZK169	77.82	81.99	4.17	33.96	5.92		5.74
ZK169	81.99	83.99	2	17.4	6.6		2.64
ZK169	83.99	86.96	2.97	32.11	10.88		2.95
ZK169	86.96	88.96	2	21	10.06		2.09
ZK169	88.96	91.65	2.69	29.13	13.52		2.15
ZK169	97.27	99.27	2	26.58	9.28		2.86
ZK169²¹	22.55	24.13	1.58	29.83	1.81		16.48
ZK169²¹	27.17	29	1.83	27.78	1.33		20.89
ZK170	241.33	245.33	4	28.44	8.27		3.44
ZK170	245.33	249.33	4	29.77	12.81		2.32
ZK170	249.33	253.03	3.7	34.2	10.33		3.31
ZK170	253.54	255.48	1.94	32.46	12.15		2.67
ZK170	255.48	257.48	2	15.51	10.85		1.43
ZK170	257.48	261.48	4	35.18	11.42		3.08
ZK170	261.48	265.48	4	20.65	8.53		2.42
ZK170	265.48	268.2	2.72	23.02	4.37		5.27
ZK170	268.2	270.2	2	16.74	4.74		3.53
ZK170	270.2	272.45	2.25	19.89	4.35		4.57
ZK170	274.91	276.02	1.11	23.36	6.11		3.82
ZK170	321.86	323.13	1.27	26.8	11.49		2.33
ZK170	361.54	362.33	.79	22.81	10.69		2.13
ZK170	362.33	366.33	4	28.27	14.45		1.96
ZK170	366.33	370.33	4	30.89	14.48		2.13
ZK170	370.33	374.33	4	33.76	16.51		2.04
ZK170	374.33	376.34	2.01	39.94	17.22		2.32
ZK170	381.18	385.18	4	40.66	17.07		2.38
ZK170	385.18	389.18	4	35.08	16.7		2.1
ZK170	389.18	393.18	4	40.21	18.45		2.18
ZK170	393.18	396.76	3.58	37.76	15.29		2.47
ZK170	402.72	406.72	4	31.07	7.75		4.01
ZK170	406.72	410.73	4.01	25.15	7.62		3.3
ZK170	431.59	435.59	4	25.8	8.31		3.1
ZK170	435.59	439.59	4	26.44	10.84		2.44
ZK170	439.59	444.78	5.19	23.32	8.11		2.88
ZK170	444.78	447.05	2.27	15.42	7.52		2.05
ZK170	450.86	453.7	2.84	31.32	14.24		2.2
ZK170	453.7	454.4	.7	7.31	6.44		1.14
ZK170	454.4	457.62	3.22	27.86	14.24		1.96
ZK171	302.5	303.72	1.22000000000003	21.12	9.7		2.17731958762887
ZK171	311.6	313.6	2	23.41	6.17		3.79416531604538
ZK171	313.6	315.83	2.22999999999996	19.11	9.56		1.9989539748954
ZK171	315.83	319.6	3.77000000000004	34.37	14.81		2.32072923700203
ZK171	319.6	322.39	2.78999999999996	35.95	13.65		2.63369963369963
ZK171	322.39	323.45	1.06	34.43	9.73		3.53854059609455
ZK171	323.45	325.45	2	32.95	12.94		2.54636785162287
ZK171	325.45	327.48	2.03000000000003	31.95	13.32		2.39864864864865
ZK171	327.48	329.45	1.96999999999997	26.36	12.11		2.17671345995045
ZK171	329.45	333.45	4	27.44	12.05		2.27717842323651
ZK171	333.45	337.45	4	26.2	12.4		2.11290322580645
ZK171	337.45	341.45	4	28.11	13.24		2.12311178247734
ZK171	341.45	344.08	2.63	30.54	13.82		2.20984081041968
ZK172	64.95	68.49	3.53999999999999	18.88	3.42
ZK172	71.68	73.31	1.63	24.86	3.95
ZK180	101.57	103.87	2.3	47.37	4.24		11.17
ZK180	103.87	105.38	1.51	15.22	7.72		1.97
ZK180	105.38	107.21	1.83	21.54	11.6		1.86
ZK180	107.21	108.11	.9	31.29	16.21		1.93
ZK180	108.11	112.49	4.38		8.92
ZK180	112.49	115.04	2.55	33.83	8.52		3.97
ZK180	115.04	117.58	2.54	23.49	8.52		2.76
ZK180	117.58	119.58	2	25.95	4.52		5.74
ZK180	119.58	120.93	1.35	23.91	4.93		4.85
ZK182	105.67	108.71	3.04	23.66	5.56		4.26
ZK182	141.3	146.56	5.26	29.64	10.56		2.81
ZK182	150.35	152.95	2.6	29.6	11.46		2.58
ZK182	182.56	184.56	2	17.82	9.83		1.81
ZK182	191.23	193.32	2.09	12.29	7.41		1.66
ZK182	193.32	195.37	2.05	19.01	9.37		2.03
ZK182	195.37	198.33	2.96	28.53	1.9		15.02
ZK182	198.33	200.33	2	20.22	6.55		3.09
ZK182	200.33	204.63	4.3	8.24	6.54		1.26
ZK182	215.63	219.5	3.87	20.32	10.11		2.01
ZK182	219.5	221.54	2.04	12.28	8.31		1.48
ZK182	221.54	223.65	2.11	25.03	12.19		2.05
ZK182	223.65	226.45	2.8	20.71	10.21		2.03
ZK182	226.45	228.6	2.15	5.55	4.87		1.14
ZK182	228.6	231.17	2.57	31.45	12.57		2.5
ZK182	235.91	239.91	4	29.9	14.44		2.07
ZK182	239.91	242.42	2.51	22.8	14.22		1.6
ZK183	13.79	17.79	4	40.85	10.52		3.88
ZK183	17.79	21.79	4	40.82	12.64		3.23
ZK183	21.79	25.89	4.1	40.32	10.57		3.81
ZK183	25.89	27.89	2	37.79	10.77		3.51
ZK183	27.89	30.89	3	41.04	10.16		4.04
ZK183	30.89	33.93	3.04	39.4	9.05		4.35
ZK183	42.95	44.83	1.88	35.76	15.27		2.34
ZK183	44.83	46.83	2	32.73	14.62		2.24
ZK183	46.83	48.83	2	31	12.62		2.46
ZK183	48.83	50.95	2.12	40.17	15.01		2.68
ZK183	50.95	53.95	3	39.86	13.71		2.91
ZK183	53.95	56.4	2.45	34.82	14.69		2.37
ZK183	56.4	59.24	2.84	21.4	10.09		2.12
ZK183	76.53	78.58	2.05	28.65	13.89		2.06
ZK183	83.55	84.55	1	18.97	9.79		1.94
ZK183	84.55	88.59	4.04	28.65	14.26		2.01
ZK183	88.59	92.13	3.54	31.14	15.09		2.06
ZK191	388.47	392.47	4	27.19	11.08	27.1	2.45
ZK191	392.47	396.2	3.73	23.98	9.18	23.25	2.61
ZK191	400.88	403.81	2.93	27.77	12.55	26.86	2.21
ZK191	403.81	405.32	1.51	16.03	8.76	15.56	1.83
ZK191	405.32	407.32	2	11.9	7.56	11.43	1.57
ZK191	407.32	411.25	3.93	26.76	10.59	24.31	2.53
ZK191	411.25	414.19	2.94	20.17	8.52	19.08	2.37
ZK191	414.19	416.25	2.06	29.58	11.46	27.9	2.58
ZK191	426.32	428.27	1.95	23.84	9.07	21.31	2.63
ZK191	429.53	432.01	2.48	37.47	15.87	36.47	2.36
ZK191	432.01	434.39	2.38	26.37	11.26	25.21	2.34
ZK191	434.39	435.83	1.44	47.33	21.36	46.48	2.22
ZK191	435.83	437.12	1.29	37.78	18.08	37.78	2.09
ZK191	439.41	440.21	.8	26.19	11.17	25.58	2.34
ZK191	441.56	443.96	2.4	30.95	13.46	30.81	2.3
ZK192	79.01	79.66	.65	24.56	24.34	.87	1.01
ZK192	167.39	168.66	1.27	30.49	28.8	13.81	1.06
ZK192	168.66	171.05	2.39	8.78	8.36	7.61	1.05
ZK192	171.05	175.34	4.29	26.07	26.07	12.43	1
ZK193	37.36	40.5	3.14	30.41	4.38		6.94
ZK193	40.5	45.3	4.8	29.3	1.4		20.93
ZK193	138.06	140.23	2.17	24.65	12.49		1.97
ZK193	140.23	142.52	2.29	27.85	13.31		2.09
ZK193	145.2	146.21	1.01	32.77	13.19		2.48
ZK193	148.39	150.16	1.77	26.16	8.66		3.02
ZK193	153.45	157.45	4	30.89	13.52		2.28
ZK193	157.45	161.45	4	30.31	9.21		3.29
ZK193	161.45	165.45	4	26.53	7.43		3.57
ZK193	165.45	167.4	1.95	29.52	7.17		4.12
ZK193	167.4	169.4	2	11.56	5.77		2
ZK193	169.4	171.77	2.37	24.31	2.89		8.41
ZK193	171.77	174	2.23	24.82	3.82		6.5
ZK193	174	176.64	2.64	10.33	4.75		2.17
ZK193	176.64	178.18	1.54	31.11	7.08		4.39
ZK193	180.72	183.74	3.02	20.33	5.31		3.83
ZK193	232.41	235.82	3.41	16.81	9.29		1.81
ZK193	235.82	238.67	2.85	28.87	14.24		2.03
ZK194	17.92	18.17	.25	28.5	30.4		.94
ZK194	21.25	31.17	9.92	30.94	1.58		19.58
ZK194	45.58	46.36	.78	26.88	2.79		9.63
ZK194	61.22	64.04	2.82	32.13	2.05		15.67
ZK194	64.04	66.04	2	45.09	2.28		19.78
ZK194	66.04	68.67	2.63	38.29	2.23		17.17
ZK194	68.67	72.67	4	33.9	1.69		20.06
ZK194	72.67	76.67	4	29.69	1.02		29.11
ZK194	76.67	80.04	3.37	30.39	1.18		25.75
ZK194	82.83	84.74	1.91	20.37	3.07		6.64
ZK194	84.74	86.77	2.03	34.35	4.86		7.07
ZK194	86.77	89.38	2.61	45.89	1.25		36.71
ZK194	89.38	93.38	4	32.06	2.5		12.82
ZK194	93.38	97.38	4	34.01	4.19		8.12
ZK194	97.38	101.38	4	34.31	3.95		8.69
ZK194	101.38	103.38	2	29.04	5.68		5.11
ZK194	103.38	107.38	4	37.23	6.41		5.81
ZK194	107.38	111.38	4	39.93	6.27		6.37
ZK194	111.38	115.38	4	37.3	5.81		6.42
ZK194	115.38	119.08	3.7	33.03	4.16		7.94
ZK194	119.78	120.95	1.17	24.82	1.95		12.73
ZK194	126.48	130.44	3.96	28.11	7.16		3.93
ZK194	130.44	133.01	2.57	28.99	6.13		4.73
ZK194	144.03	146.63	2.6	27.07	8.26		3.28
ZK194	146.63	149.1	2.47	18.88	5.14		3.67
ZK194²¹	95.25	99.25	4	36.27	3.88		9.35
ZK194²¹	99.25	103.25	4	38.77	5.7		6.8
ZK194²¹	103.25	104.73	1.48	34.8	4.43		7.86
ZK194²¹	105.83	107.93	2.1	34.66	2.11		16.43
ZK194²¹	108.96	110.35	1.39	31.89	4.26		7.49
ZK194²¹	116.26	117.77	1.51	21.22	6.38		3.33
ZK194²¹	117.77	118.54	.77	8.66	1.1		7.87
ZK194²¹	118.54	121.41	2.87	23.58	5.52		4.27
ZK194²¹	121.41	124.74	3.33	28.49	6.41		4.44
ZK194²¹	132.64	135.33	2.69	29.96	8		3.75
ZK194²¹	135.33	138.16	2.83	31.53	8.54		3.69
ZK194²¹	138.16	138.9	.74	11.45	4.23		2.71
ZK194²¹	138.9	140.36	1.46	32.71	10.56		3.1
ZK194²¹	144.89	147.98	3.09	19.16	6.16		3.11
ZK194²¹	147.98	151.8	3.82	30.18	7.13		4.23
ZK194²¹	156.41	158	1.59	27.35	12.87		2.13
ZK194²¹	158	159.46	1.46	6.17	5.88		1.05
ZK194²¹	159.46	161.94	2.48	27.31	12.41		2.2
ZK195	13	15.64	2.64	13.53	2.55	13.34	5.31
ZK195	15.64	18.64	3	28.98	2.74	28.74	10.58
ZK195	18.64	22.64	4	22.42	3.27	22.29	6.86
ZK195	22.64	26.64	4	28.5	2.69	28.44	10.59
ZK195	26.64	30.64	4	29.94	2.03	29.94	14.75
ZK195	30.64	34.64	4	33.83	1.63	33.83	20.75
ZK195	36.64	37.92	1.28	35.99	2.22	35.39	16.21
ZK195	82.05	85.75	3.7	33.46	10.08	33.13	3.32
ZK195	95.2	98.15	2.95	35.93	10.41	35.89	3.45
ZK195	98.15	102.15	4	30.2	10.7	29.54	2.82
ZK195	102.15	106.74	4.59	31.53	13.18	31.27	2.39
ZK195	111.98	116.18	4.2	27.41	9.31	26.9	2.94
ZK195	116.18	120.18	4	31.91	10.8	31.9	2.95
ZK195	120.18	124.18	4	34.33	14.77	34.33	2.32
ZK195	124.18	128.18	4	35.51	14.16	34.97	2.51
ZK195	128.18	131.24	3.06	29.37	12.03	29.23	2.44
ZK195	134.12	137.61	3.49	29.94	6.04	29.67	4.96
ZK195	137.61	139.61	2	14.77	6.45	14.1	2.29
ZK195	139.61	141.61	2	24.15	9.66	24.14	2.5
ZK195	141.61	143.61	2	19.27	6.93	19.27	2.78
ZK195	143.61	147.61	4	29.77	12.75	29.59	2.33
ZK195	147.61	149.66	2.05	30.73	10.66	29.8	2.88
ZK195	149.66	151.66	2	28.14	12.68	27.41	2.22
ZK195	151.66	155.66	4	31.52	7.8	31.52	4.04
ZK195	155.66	160.01	4.35	31.52	5.72	30.93	5.51
ZK195	160.01	162.14	2.13	29.24	8.49	29.17	3.44
ZK195	166.56	168.56	2	21.09	7.23	20.96	2.92
ZK195	168.56	170.56	2	25.94	9.84	25.68	2.64
ZK195	170.56	172.56	2	21.12	8.86	21.12	2.38
ZK195	172.56	174.56	2	29.4	12.92	28.74	2.28
ZK195	174.56	178.56	4	27.34	10.09	27.18	2.71
ZK195	178.56	180.22	1.66	29.94	12.89	29.47	2.32
ZK195	182.71	184.67	1.96	27.67	13.55	27.08	2.04
ZK195	188.17	190.23	2.06	23.55	12.07	23.13	1.95
ZK195	190.23	191.47	1.24	5.99	5.92	5.06	1.01
ZK195	191.47	193.46	1.99	29.57	13.69	29.57	2.16
ZK196	178.77	181.29	2.52	40.08	15.05		2.66
ZK196	181.29	183.76	2.47	22.27	9.48		2.35
ZK196	187.08	190.77	3.69	33.23	12.14		2.74
ZK196	190.77	194.77	4	32.22	11.47		2.81
ZK196	194.77	198.26	3.49	33.77	12.2		2.77
ZK196	198.26	200.29	2.03	28.59	13.86		2.06
ZK196	203.91	206.11	2.2	18.99	10.92		1.74
ZK196	206.11	210.13	4.02	35.68	19.56		1.82
ZK196	210.13	212.72	2.59	34.69	16.22		2.14
ZK196	246.69	247.88	1.19	44.41
ZK196	247.88	249.01	1.13	10.08
ZK196	249.01	252.04	3.03	33.18
ZK196	302.62	303.99	1.37	27.12
ZK196	319.24	321.1	1.86	26.72
ZK196	374.43	376.43	2	33.95
ZK196	376.43	378.45	2.02	30.74
ZK196	378.45	380.42	1.97	37.28
ZK196	380.42	384.43	4.01	34.58
ZK196	384.43	388.43	4	36.63
ZK196	388.43	392.43	4	37.44
ZK196	392.43	394.37	1.94	32.61
ZK196	394.37	396.1	1.73	3.3
ZK196	396.1	396.87	.77	22.75
ZK196	402.71	405.8	3.09	29.02
ZK196	405.8	407.19	1.39	9.55
ZK196	407.19	408.77	1.58	32.68
ZK196	408.77	410.66	1.89	10.75
ZK196	410.66	412.39	1.73	28.88
ZK196	412.39	413.56	1.17	13.57
ZK196	413.56	417.49	3.93	30.63
ZK196	420.33	422.91	2.58	27.91
ZK196	428.44	431.02	2.58	29.45
ZK197	21.4	24.91	3.51	38.25	1.75		21.86
ZK197	24.91	28.93	4.02	35.54	4.6		7.73
ZK197	28.93	32.93	4	36.01	5.86		6.15
ZK197	34.76	34.97	.21	31.21	4.41		7.08
ZK197	34.97	36.4	1.43	14.17	1.61		8.8
ZK197	36.4	38.4	2	18.87	1.79		10.54
ZK197	38.4	40.4	2	26.36	2.49		10.59
ZK197	40.4	44.4	4	33.33	1.98		16.83
ZK197	44.4	47.03	2.63	25.12	1.7		14.78
ZK197	50.78	53.58	2.8	34	2.93		11.6
ZK197	53.58	54.25	.67	15.03	2.62		5.74
ZK197	54.25	55.28	1.03	33.04	2.17		15.23
ZK197	59.66	61.92	2.26	29.66	2.09		14.19
ZK197	66.4	67.52	1.12	25.23	1.51		16.71
ZK197	70.86	72.86	2	27.97	2.68		10.44
ZK197	72.86	76.02	3.16	27.97	2.55		10.97
ZK197	79.3	84.21	4.91	21.85	2.68		8.15
ZK197	123.02	125.02	2	22.39	12.37		1.81
ZK197	125.02	127.02	2	31.97
ZK197	127.02	131.02	4	30.92
ZK197	131.02	134.2	3.18	29.99
ZK197	134.2	136.2	2	28.86
ZK197	140.39	144.39	4	33.39
ZK197	144.39	147.73	3.34	34.8
ZK197	147.73	149.73	2	19.52
ZK197	149.73	151.73	2	25.67
ZK197	156.74	159.39	2.65	31.3
ZK197	159.39	161.39	2	55.06
ZK197	161.39	162.69	1.3	3.54
ZK197	162.69	164.69	2	53.77
ZK197	164.69	166.43	1.74	45.05
ZK197	166.43	171.39	4.96	36.58
ZK197	171.39	175.39	4	36.06
ZK197	175.39	179.39	4	33.78
ZK197	179.39	183.39	4	33.97
ZK197	183.39	187.39	4	37.75
ZK197	187.39	191.39	4	40.02
ZK197	191.39	195.39	4	40.18
ZK197	195.39	199.39	4	46.9
ZK197	199.39	203.39	4	43.88
ZK197	203.39	207.89	4.5	38.04
ZK197	207.89	208.99	1.1	26.54
ZK197	214.2	218.2	4	30.09
ZK197	218.2	222.2	4	31.17
ZK197	222.2	226.2	4	33.06
ZK197	226.2	230.2	4	30.17
ZK197	230.2	234.2	4	32.89
ZK197	234.2	238.2	4	33.37
ZK197	238.2	242.25	4.05	32.6
ZK197	246.45	248.28	1.83	31.32
ZK198	37.99	40.92	2.93	28.82	2.24	28.63	12.87
ZK198	40.92	44.92	4	34.92	1.01	34.92	34.57
ZK198	44.92	48.92	4	39.35	2.26	39.16	17.41
ZK198	48.92	52.92	4	33.95	2.01	33.81	16.89
ZK198	52.92	56.3	3.38	33.33	3.8	33.24	8.77
ZK198	56.3	57.05	.75	9.91	2.75	9.68	3.6
ZK198	57.05	58.88	1.83	30.79	2.75	30.68	11.2
ZK198	63	63.2	.2	35.46	4.53		7.83
ZK198	65.6	67.6	2	34.28	6.95		4.93
ZK198	73.01	76.52	3.51	25	6.97		3.59
ZK198	79.25	81.5	2.25	26.05	2.74		9.51
ZK198	92.13	95.95	3.82	31.63	11.17	31.25	2.83
ZK198	95.95	99.95	4	33.04	8.47	32.96	3.9
ZK198	99.95	103.95	4	33.21	10.99	32.53	3.02
ZK198	103.95	105.95	2	25.41	11.93	25.27	2.13
ZK198	114.52	118.37	3.85	25.29	10.13	25.27	2.5
ZK198	118.37	121.75	3.38	26.26	9.12	25.98	2.88
ZK198	121.75	125.75	4	34.09	8.42	33.7	4.05
ZK198	125.75	129.75	4	34.09	9.3	33.81	3.67
ZK198	129.75	132.9	3.15	31.1	10.02	30.89	3.1
ZK198	148.26	149.18	.92	32.27	10.9	32.24	2.96
ZK198	172.8	176.35	3.55	32.72	12.08	32.36	2.71
ZK198	180.35	183	2.65	29.62	12.74	29.19	2.32
ZK198	183	186.75	3.75	31.25	11.04	30.82	2.83
ZK198	186.75	189.5	2.75	10.61	7.55	10.04	1.41
ZK198	189.5	192.8	3.3	31.31	13.64	30.71	2.3
ZK198	200.89	203.39	2.5	29.96	14.34	29.89	2.09
ZK198	268.85	270.65	1.8	30.73	14.74	29.4	2.08
ZK198	277.7	281.78	4.08	28.11	12.13	27.83	2.32
ZK198	284.93	285.5	.57	30.49	7.05	30.45	4.32
ZK198	286.2	288.93	2.73	30.25	11.68	30.04	2.59
ZK198	288.93	293.05	4.12	28.81	9.89	28.81	2.91
ZK198	294.55	296.93	2.38	32.98	10.04	32.1	3.28
ZK198	296.93	300.93	4	31.66	7.97	31.37	3.97
ZK198	300.93	304.93	4	29.47	7.23	29.25	4.08
ZK198	304.93	308.35	3.42	30.72	6.14	30.72	5
ZK198	308.35	311.32	2.97	16.64	8.62	16.3	1.93
ZK198	311.32	314.53	3.21	29.91	13.5	29.4	2.22
ZK198	320.4	321.84	1.44	22.45	10.84	21.43	2.07
ZK198	321.84	324.42	2.58	6.11	5.62	5.51	1.09
ZK198	324.42	327.8	3.38	28.19	13.34	28.06	2.11
ZK198²¹	32.31	36.31	4	32.35	.87		37.18
ZK198²¹	36.31	38.31	2	26.36	1.02		25.84
ZK198²¹	38.31	42.31	4	30.93	1.16		26.66
ZK198²¹	42.31	46.31	4	36.42	.84		43.36
ZK198²¹	46.31	49.78	3.47	39.23	1.14		34.41
ZK198²¹	49.78	51.98	2.2	35.67	1.99		17.92
ZK198²¹	51.98	55.98	4	34.24	2.85		12.01
ZK198²¹	55.98	59.5	3.52	34.57	1.4		24.69
ZK199	238.29	239.82	1.53	30.1		29.73
ZK199	260.16	264.1	3.94	29.43		29
ZK199	264.1	268.1	4	32.2		32.16
ZK199	271.26	275.26	4	32.43		31.94
ZK199	275.26	279.26	4	37.71		36.32
ZK199	279.26	283.21	3.95	40.81		40.25
ZK199	283.96	287.96	4	42.4		41.43
ZK199	287.96	291.88	3.92	39.69		39.14
ZK199	295.64	297.15	1.51	51.45		51.03
ZK199	297.15	299.83	2.68	41.71		40.81
ZK199	299.83	302.93	3.1	33.46		33.46
ZK199	302.93	306.13	3.2	29.88		28.64
ZK199	306.13	306.91	.78	5.73		5.26
ZK199	306.91	307.81	.9	30.38		29.94
ZK199	312.09	314.09	2	28.89		28.82
ZK199	314.09	317.73	3.64	32.64		29.34
ZK199	322.08	323.5	1.42	31.44		30.56
ZK199	323.5	325.12	1.62	9.66		8.94
ZK199	326.12	327.95	1.83	26.8		26.65
ZK199	338.63	341.31	2.68	22.42		21.66
ZK199	341.31	342.67	1.36	3.2		2.5
ZK199	342.67	345.25	2.58	32.77		31.84
ZK199	393.94	397.94	4	30.3		29.91
ZK199	397.94	399.94	2	33.7		32.34
ZK199	399.94	401.94	2	29.63		28.59
ZK199	401.94	405.94	4	34.26		32.72
ZK199	405.94	409.94	4	33.33		32.01
ZK199	409.94	413.72	3.78	25.04		23.98
ZK199	413.75	417.5	3.75	38.92		36.2
ZK199	419.61	421.74	2.13	32.37		31.5
ZK199	421.74	425.72	3.98	31.79		28.93
ZK199	425.72	429.72	4	34.76		31.78
ZK199	429.72	433.72	4	34.11		32.19
ZK199	433.72	437.72	4	38.96		37.31
ZK199	437.72	441.72	4	38.89		37.42
ZK199	441.72	445.16	3.44	40.38		38.93
ZK199	445.16	448.7	3.54	29.2	9.92	28.08	2.94
ZK199	448.7	452.7	4	32.97	9.95	31.51	3.31
ZK199	452.7	454.27	1.57	24.47		23.53
ZK199	463.26	467.26	4	33.73		33.44
ZK199	467.26	471.26	4	30.16		28.68
ZK199	471.26	473.26	2	31.03		29.95
ZK199	473.26	475.91	2.65	30.54		29
ZK199	478.44	481.68	3.24	21.51		20.31
ZK199	481.68	483.96	2.28	31.89		31.11
ZK199	483.96	486.81	2.85	24.45		23.2
ZK199	493.15	494.63	1.48	29.85		28.03
ZK200	229.45	231.43	1.98	22.73	11.69		1.94
ZK200	231.43	233.45	2.02	28.64	6.8		4.21
ZK200	233.45	235.45	2	31.28	4.67		6.7
ZK200	235.45	238.64	3.19	27.34	4.68		5.84
ZK200	280.97	284.44	3.47	27.12	13.19		2.06
ZK200	288.95	292.59	3.64	30.89	14.98		2.06
ZK200	310.77	316.14	5.37	30.43	14.76		2.06
ZK200	322.27	326.27	4	27.15	14.7		1.85
ZK200	326.27	328.27	2	29.35	11.81		2.49
ZK200	328.27	330.27	2	26.73	11.33		2.36
ZK200	330.27	333	3.03	29.2	10.09		2.89
ZK200	350.37	352.89	2.52	25.43	5.12		4.97
ZK200	357.1	357.99	.89	24.67	15.53		1.59
ZK200	449.48	451.97	2.49	26.57	10.69		2.49
ZK200	451.97	453.1	1.13	24.79	10.04		2.47
ZK200	453.1	455.1	2	7.98	6.78		1.18
ZK200	455.1	456.95	1.85	26.83	12.69		2.11
ZK200	456.95	460.95	4	29.81	11.66		2.56
ZK200	460.95	462.95	2	31.19	12.47		2.5
ZK200	462.95	464.95	2	29.96	10.69		2.8
ZK200	464.95	466.95	2	28.63	11.91		2.4
ZK200	466.95	468.95	2	29.25	11.77		2.49
ZK200	468.95	470.95	2	24.98	13.27		1.88
ZK200	470.95	472.95	2	25.56	13.15		1.94
ZK200	472.95	474.97	2.02	24.51	12.94		1.89
ZK200	474.97	478.4	3.43	19.08	10.96		1.74
ZK200	482.42	484.42	2	31.33	12.26		2.56
ZK200	484.42	487.32	2.9	30.71	12.86		2.39
ZK200	487.32	489.09	1.77	16.36	9.48		1.73
ZK200	489.09	491.57	2.48	31.85	14.34		2.22
ZK200	495.79	497.83	2.04	32.97	15.19		2.17
ZK200	497.83	499.83	2	31.78	13.41		2.37
ZK200	499.83	501.83	2	27.9	13.24		2.11
ZK200	501.83	503.83	2	28.98	13.56		2.14
ZK200	503.83	505.83	2	32.53	14.85		2.19
ZK200	505.83	508.58	2.75	31.6	14.07		2.25
ZK200	515.24	517.24	2	33.86	13.84		2.45
ZK200	517.24	520.45	3.21	31.46	13.68		2.3
ZK200	523.83	524.13	.3	23.67	10.69		2.21
ZK200	525.8	527.83	2.03	32.33	13.85		2.33
ZK200	527.83	529.83	2	28.81	12.31		2.34
ZK200	529.83	531.83	2	31.35	12.26		2.56
ZK200	531.83	533.84	2.01	32.6	11.31		2.88
ZK200	533.84	535.84	2	23.88	9.69		2.46
ZK200	535.84	537.84	2	32.6	13.56		2.4
ZK200	537.84	540.73	2.89	29.53	14.62		2.02
ZK200	545.44	545.93	.49	30.9	17.71		1.74
ZK200	548.32	550.32	2	32.97	14.47		2.28
ZK200	550.32	552.32	2	28.33	14.03		2.02
ZK200	552.32	554.48	2.16	27.6	13.6		2.03
ZK200	561.73	565.73	4	26.34	11.38		2.31
ZK200	565.73	569.65	3.92	25.66	7.97		3.22
ZK200	569.65	570.39	.74	25.99	6.66		3.9
ZK200	576.61	578.72	2.11	26.36	8.03		3.28
ZK200	578.72	580.72	2	13.9	9.48		1.47
ZK200	580.72	582.72	2	16.95	5.04		3.36
ZK200	582.72	585.6	2.88	12.15	7.7		1.58
ZK204	58.28	63.71	5.43	22.08	2.59		8.53
ZK204	63.71	67.54	3.83	27.31	1.88		14.53
ZK204	67.54	71.94	4.4	27.35	2.88		9.5
ZK204	77.29	79.71	2.42	25.82	3.49		7.4
ZK204	105.45	110.77	5.32	22.04	5.33		4.14
ZK204	111.94	113.94	2	18.99	5.59		3.4
ZK204	115.84	119.84	4	29.8	4.6		6.48
ZK204	119.84	123.84	4	30.96	4.9		6.32
ZK204	123.84	127.84	4	33.26	3.6		9.24
ZK204	127.84	132.15	4.31	29.28	5.29		5.53
ZK204	132.15	134.15	2	21.16	7.15		2.96
ZK204	134.15	136.97	2.82	26.79	11.19		2.39
ZK204	136.97	138.75	1.78	41.34	11.53		3.59
ZK204	169.89	174		34.05	7.35		4.63
ZK204	174	178	4	34.47	12.7		2.71
ZK204	178	182	4	38.91	6.84		5.69
ZK204	182	186	4	31.22	8.91		3.5
ZK204	186	190	4	33.78	4.76		7.1
ZK204	190	193.64	3.64	31.43	8.36		3.76
ZK204	200.99	204.22	3.23	25.49	8.51		3
ZK204	207.06	210.4	3.34	22.09	9.3		2.38
ZK204	212.39	213.76	1.37	27.28	4.85		5.62
ZK204	238.62	240.08	1.46	29.62	13.95		2.12
ZK204	243.34	247.34	4	33.54	11.27		2.98
ZK204	247.34	251.34	4	34.26	9.71		3.53
ZK204	251.34	255.34	4	33.57	13.19		2.55
ZK204	255.34	259.34	4	33.4	12.43		2.69
ZK204	259.34	263.34	4	33.35	10.7		3.12
ZK204	263.34	267.34	4	33.86	10.93		3.1
ZK204	267.34	271.34	4	34.41	10.28		3.35
ZK204	271.34	273.91	2.57	30.13	11.79		2.56
ZK204	273.91	275.82	1.91	7.86	5.91		1.33
ZK204	275.82	279.22	3.4	34.4	14.81		2.32
ZK204	279.22	282.6	3.38	38.12	15		2.54
ZK204	282.6	284.6	2	15.07	7.26		2.08
ZK204	284.6	287.59	2.99	27	4.08		6.62
ZK204	294.24	299.76	5.52	38.15	9.23		4.13
ZK204	299.76	303.76	4	37.62	15.02		2.5
ZK204	303.76	307.76	4	38.72	17.15		2.26
ZK204	307.76	311.32	3.56	30.76	14.5		2.12
ZK204	314.4	318.15	3.75	31.59	11.05		2.86
ZK204	318.15	319.71	1.56	30.75	10.72		2.87
ZK204	326.9	329.2	2.3	26.88	12.41		2.17
ZK204	333.34	336.59	3.25	29.05	14.22		2.04
ZK204	342.04	345.22	3.18	26.43	12.38		2.13
ZK204	345.22	348.78	3.56	28.52	13.28		2.15
ZK204	348.78	353.74	4.96	26.97	13.71		1.97
ZK204	353.74	356.4	2.66	20.35	11.21		1.82
ZK204	359.58	365.18	5.6	27.71	12.36		2.24
ZK204	365.18	369.18	4	28.55	11.82		2.42
ZK204	369.18	373.18	4	30.41	11.4		2.67
ZK204	373.18	376.92	3.74	32.61	13.74		2.37
ZK204	376.92	381.07	4.15	26.14	9		2.9
ZK204	381.07	385.42	4.35	27.63	11.81		2.34
ZK204	385.42	390.81	5.39	21.48	10.2		2.11
ZK204	393.77	395.53	1.76	28.69	10.55		2.72
ZK204	395.53	398.16	2.63	18.68	12.16		1.54
ZK204	398.16	402.1	3.94	25.4	13.23		1.92
ZK204	402.1	404.38	2.28	10.21	6.97		1.46
ZK204	404.38	407.22	3.34	16.77	8.93		1.88
ZK204	407.22	409.87	2.15	27.5	14.74		1.87
ZK204	411.89	414.95	3.06	38.5	18.42		2.09
ZK206	70.98	74.46	3.48	35.95	1.74		20.66
ZK206	77.82	82.29	4.47	37.72	5.84		6.46
ZK206	82.29	87.55	5.26	36.63	5.08		7.21
ZK206	87.55	89.01	1.46	4.25	3.57	3.79	1.19
ZK206	89.01	89.6	.59	36.69	9.76	36.1	3.76
ZK206	89.6	91.81	2.21	21.18	15.31	19.83	1.38
ZK206	91.81	95.81	4	38.75	9.37		4.14
ZK206	95.81	99.81	4	33.08	6.71		4.93
ZK206	99.81	103.81	4	38.32	2.02		18.97
ZK206	103.81	107.81	4	30.64	4.27		7.18
ZK206	107.81	111.81	4	28.99	3.8		7.63
ZK206	111.81	115.81	4	27.41	7.22		3.8
ZK206	115.81	119.57	3.76	31.27	4.9		6.38
ZK206	119.57	120.37	.8	8.26	6.77		1.22
ZK206	120.37	124.37	4	31.58	13.36		2.36
ZK206	124.37	128.37	4	20.96	5.81		3.61
ZK206	128.37	131.2	2.83	18.46	7.4		2.49
ZK206	131.2	133.2	2	19.08	9.19		2.08
ZK206	135.98	140.55	4.57	36.13	12.35		2.93
ZK206	144.18	148.18	4	27.86	13.23		2.11
ZK206	148.18	150.03	1.85	23.49	12.39		1.9
ZK206	150.03	153.43	3.4	26.02	12.61		2.06
ZK206	159.21	163.21	4	24.1	11.26		2.14
ZK206	163.21	167.21	4	26.87	12.7		2.12
ZK206	167.21	170.99	3.78	23.61	9.66		2.44
ZK206	177.65	179.26	1.61	22.25	11.11		2
ZK206	179.26	181.81	2.55	7.7	7.12	6.19	1.08
ZK206	181.81	185.81	4	30.69	13.61	30.14	2.25
ZK206	185.81	190.17	4.36	30.27	13.02	29.51	2.32
ZK206	190.17	193.11	2.94	7.09	6.35	6.5	1.12
ZK206	214.45	217.23	2.78	22.1	11.92	19.86	1.85
ZK206	217.23	221.23	4	34.56	15.29	33.39	2.26
ZK206	221.23	225.23	4	33.68	14.55	33.68	2.31
ZK206	225.23	228.41	3.18	34.69	16.06	30.97	2.16
ZK206	229.41	232.24	2.83	38.52	16.47	37.57	2.34
ZK206	232.24	234.24	2	13.4	10	12.58	1.34
ZK206	234.24	236.59	2.35	21.94	8.28	21.5	2.65
ZK206	236.59	239	2.41	7.53	7.09	6.52	1.06
ZK206	252.51	255.43	2.92	33.09	12.98	32.36	2.55
ZK206	255.43	257.97	2.54	11.74	7.37	11.15	1.59
ZK206	257.97	263.1	5.13	29.7	12.72	29.7	2.33
ZK206	263.1	265.82	2.72	2.56	2.29	2.15	1.12
ZK206	275.47	277.03	1.56	15.68	8.01	14.39	1.96
ZK207	23.05	27	3.95	31.04	2.35		13.21
ZK207	27	31	4	33.46	2.95		11.34
ZK207	31	35	4	35.32	6.15		5.74
ZK207	35	39	4	37.25	6.71		5.55
ZK207	39	43	4	35.56	7.37		4.82
ZK207	43	47	4	35.69	7.29		4.9
ZK207	47	51	4	36.23	9.21		3.93
ZK207	51	55	4	36.16	12.01		3.01
ZK207	55	59	4	35.52	13.43		2.64
ZK207	59	63	4	37.8	9.96		3.8
ZK207	63	67	4	39.84	11.27		3.54
ZK207	67	71	4	40.96	13.49		3.04
ZK207	71	75	4	39.61	16.16		2.45
ZK207	75	79	4	37.81	9.86		3.83
ZK207	79	84.14	5.14	39.31	8.22		4.78
ZK207	90.24	94.24	4	32.38	14.08		2.3
ZK207	94.24	99.43	5.19	28.42	9.82		2.89
ZK207	108.58	110.32	1.74	27.09	11.07		2.45
ZK207	137.43	140.7	3.27	31.96	16.42		1.95
ZK208	33.98	38.75	4.77	11.57	2.78	11.36	4.16
ZK208	61.52	65.52	4	25.32	2.41	25.17	10.51
ZK208	65.52	69.52	4	30.4	3.21	30.08	9.47
ZK208	69.52	73.52	4	33.95	4.49	33.91	7.56
ZK208	73.52	78.61	5.09	34.73	4.38	34.62	7.93
ZK208	121.88	123.88	2	41.15	7.29	40.46	5.64
ZK208	123.88	127.88	4	30.91	4.82	30.69	6.41
ZK208	127.88	133.82	5.94	28.91	3.38	28.75	8.55
ZK208	140.1	144.1	4	35	4.72	34.61	7.42
ZK208	144.1	148.1	4	35.07	5.14	34.73	6.82
ZK208	148.1	151.32	3.22	31.35	5.61	30.99	5.59
ZK208	155.76	157.81	2.05	26.93	13.54	26.62	1.99
ZK208	157.81	161.88	4.07	33.71	15.29	33.56	2.2
ZK208	161.88	165.88	4	37.13	15.09	36.77	2.46
ZK208	165.88	170	4.12	38.96	15.71	38.96	2.48
ZK208	170	174	4	39.51	18.16	39.16	2.18
ZK208	174	178	4	31.81	14.24	31.47	2.23
ZK208	178	181.74	3.74	28.29	10.92	27.7	2.59
ZK208	187.87	189.94	2.07	21.99	12.91	21.98	1.7
ZK208	192.87	196.57	3.7	24.46	11.98	23.63	2.04
ZK208	210.15	212.19	2.04	25.69	13.91	24.68	1.85
ZK208	212.19	216.19	4	28.5	16.09	27.74	1.77
ZK208	216.19	220.19	4	31.8	11.09	30.77	2.87
ZK208	220.19	224.57	4.38	25.42	12.09	25.07	2.1
ZK208	227.71	231.72	4.01	30.03	12.23	18.2	2.46
ZK208	231.72	235.72	4	29.69	12.31	28.67	2.41
ZK208	235.72	239.85	4.13	28.33	13.62	28.08	2.08
ZK208	243.43	245.86	2.43	26.59	12.59	25.97	2.11
ZK208	249.35	253.35	4	30.51	14.67	30.26	2.08
ZK208	253.35	257.31	3.96	23.65	12.28	23.23	1.93
ZK208	257.31	261.31	4	15.94	9.27	15.28	1.72
ZK208	261.31	264.26	2.95	17.03	10.01	15.95	1.7
ZK208	266.5	269.06	2.56	18.31	11.42	17.81	1.6
ZK208	269.06	272.9	3.84	23.42	11.45	22.43	2.05
ZK208	272.9	278.47	5.57	31.57	14.25	30.88	2.22
ZK208	278.47	282.47	4	28.44	13.28	27.93	2.14
ZK208	282.47	286.47	4	31.2	.72	30.61	43.33
ZK208	286.47	288.47	2	16.25	11.39	15.28	1.43
ZK208	288.47	290.47	2	24.79	13.3	24.08	1.86
ZK208	290.47	293.22	2.75	17.04	11.01	16.8	1.55
ZK208	293.22	296.26	3.04	21.51	11.51	21.51	1.87
ZK208	304.19	308.19	4	30.1	14.42		2.09
ZK208	308.19	324.67	4.45	23.69	12.41	23.3	1.91
ZK208	324.67	326.68	2.01	22.53	12.92	21.76	1.74
ZK208	326.68	328.98	2.3	28.6	16.49	27.87	1.73
ZK211	167.06	171.06	4	38.36	3.6		10.6555555555556
ZK211	171.06	174.86	3.80000000000001	34.37	3.64		9.44230769230769
ZK211	175.9	179.05	3.15000000000001	29.68	3.47		8.55331412103746
ZK211	179.05	183.13	4.07999999999998	30.38	3.77		8.05835543766578
ZK211	183.65	187.06	3.41	30.9	4.16		7.42788461538462
ZK211	187.06	190.71	3.65000000000001	31.95	2.97		10.7575757575758
ZK211	191.83	195.36	3.53	39.66	5.33		7.44090056285178
ZK211	196.16	199.34	3.18000000000001	36.44	8.43		4.3226571767497
ZK212	48.09	51.6	3.51	32.89	6.88		4.78
ZK212	93.23	97.23	4	27.5	5.49		5.01
ZK212	97.23	101.23	4	25.88	3.37		7.68
ZK212	101.23	105.23	4	27.96	2.86		9.78
ZK212	105.23	107.18	1.95	26.97	4.46		6.05
ZK212	152.24	157.44	5.2	30.44	8.5		3.58
ZK212	179.98	182.17	2.19	27.48	13.98		1.97
ZK212	182.17	183.98	1.81	23.65	12.05		1.96
ZK212	183.98	186.58	2.6	29.91	12.79		2.34
ZK212	191.77	195.77	4	28.05	14.59		1.92
ZK212	195.77	197.25	1.48	24.71	16.31		1.52
ZK213	134.14	134.98	.84	26.68	2.97	26.25	8.98
ZK213	137.19	140.37	3.18	24.27	6.09	23.05	3.99
ZK213	141.51	145.51	4	28.53	3.55	27.58	8.04
ZK213	145.51	149.51	4	29.35	3.96	28.13	7.41
ZK213	149.51	153.58	4.07	27.12	4.93	25.9	5.5
ZK213	153.58	155.98	2.4	18.23	6.37	17.65	2.86
ZK213	155.98	161.02	5.04	24.53	5.04	23.49	4.87
ZK213	252.63	253.87	1.24	11.68	5.39	10.54	2.17
ZK213	253.87	256.35	2.48	29.03	12.59	28.21	2.31
ZK213	256.35	258.35	2	11.92	8.89	11.42	1.34
ZK213	258.35	262.35	4	27.5	12.29	26.93	2.24
ZK213	262.35	266.35	4	25.26	9.25	24.28	2.73
ZK213	266.35	270.35	4	20.1	3.29	19.26	6.11
ZK213	270.35	274.35	4	23.86	6.88	23.19	3.47
ZK213	274.35	278.35	4	29.57	6.14	28.48	4.82
ZK213	278.35	280.46	2.11	22.28	7.42	21.63	3
ZK213	280.46	284.34	3.88	20.08	8.53	19.5	2.35
ZK213	321.45	325.45	4	31.19	16.08	30.4	1.94
ZK213	325.45	329.04	3.59	29.39	15.3	28.65	1.92
ZK213	329.04	329.98	.94	25.28	11.98	24.55	2.11
ZK213	337.69	340.75	3.06	29.67	14.13	28.27	2.1
ZK213	340.75	342.75	2	19.97	10.33	19.06	1.93
ZK213	342.75	345.65	2.9	28.4	12.47	27.01	2.28
ZK213	345.65	347.65	2	26.58	13.89	25.58	1.91
ZK213	360.91	362.69	1.78	32.14	14.77	31.08	2.18
ZK213	366.23	370.68	4.45	27.95	13.92	26.8	2.01
ZK213	370.68	372.48	1.8	23.85	13.11	21.89	1.82
ZK213	375	377.68	2.68	35.81	18.31	32.83	1.96
ZK215	129.28	132.49	3.21	18.84	5.38		3.5
ZK215	215.38	217.87	2.49	22.06	11.68		1.89
ZK215	236.35	239.13	2.78	25.48	12.06		2.11
ZK215	239.13	242.83	2.88	24.39	11.92		2.05
ZK215	242.83	246.23	3.4	25.39	11.31		2.24
ZK215	246.23	251.7	5.47	30.27	11.23		2.7
ZK215	251.7	255.73	4.03	29.85	10.43		2.86
ZK215	255.73	257.93	2.2	30.25	13.2		2.29
ZK215	257.93	259.93	2	16.95	10.69		1.59
ZK215	259.93	261.93	2	26.75	13.34		2.01
ZK215	261.93	263.93	2	19.63	10.95		1.79
ZK215	263.93	267.93	4	27.23	12.87		2.12
ZK215	267.93	276.92	4.16	27.65	10.59		2.61
ZK215	276.92	281.77	4.85	30.52	13.72		2.22
ZK215	281.77	285.88	4.11	28.89	12.27		2.35
ZK215	285.88	291.46	3.21	20.72	9.63		2.15
ZK215	291.46	293.46	2	28.36	14.05		2.02
ZK215	293.46	295.46	2	20.58	12.2		1.69
ZK215	295.46	299.54	4.08	32.04	16.46		1.95
ZK215	299.54	300.64	1.1	12.08	10.4		1.16
ZK228	6.49	9.1	2.61	34.15	1.93		17.69
ZK228	9.1	12.96	3.86	26.39	1.76		14.99
ZK228	12.96	16.96	4	38.49	1.52		25.32
ZK228	16.96	21.13	4.17	40	1.9		21.05
ZK228	21.13	24.64	3.51	38.7	2.1		18.43
ZK228	24.64	28.71	4.07	29.76	3.02		9.85
ZK228	28.71	31.71	3	32.19	1.91		16.85
ZK228	31.71	39.5	7.79	29.66	4.24		7
ZK228	39.5	43.5	4	32.44	2.15		15.09
ZK228	43.5	47.14	3.64	32.69	2.41		13.56
ZK228	47.14	51.08	3.94	27.77	3.4		8.17
ZK228	51.08	53.39	2.31	29.54	3.33		8.87
ZK228	55.39	58.95	3.56	33.9	6.6		5.14
ZK228	70.84	75.08	4.24	28.84	7.21		4
ZK229	190.88	193.23	2.35	32.79	13.51		2.43
ZK229	193.23	195.23	2	20.74	11.39		1.82
ZK229	195.23	199.23	4	32.03	16.09		1.99
ZK229	199.23	202.41	3.18	32.69	16.75		1.95
ZK229	291.73	295.35	3.62	24.12	13.12		1.84
ZK229	298.87	300.87	2	13.59	10.13		1.34
ZK229	300.87	302.87	2	19.08	12.56		1.52
ZK229	302.87	306.7	3.83	17.78	11.53		1.54
ZK229	309.41	312.42	3.01	26.59	12.83		2.07
ZK229	312.42	316.42	4	27.86	10.84		2.57
ZK229	316.42	319.06	2.64	27.98	13.74		2.04
ZK229	319.06	321.06	2	12.77	9.96		1.28
ZK229	321.06	323.88	2.82	22.92	11.14		2.06
ZK230	190.96	193.72	2.76	17.81	5	17.47	3.56
ZK230	193.72	196.68	2.96	26.15	2.31	25.84	11.32
ZK230	196.68	198.95	2.27	29.19	3.06	28.87	9.54
ZK230	198.95	201.54	2.59	16.75	6.25	16.46	2.68
ZK230	201.54	205.56	4.02	28.86	4.41	28.58	6.54
ZK230	205.56	209.56	4	24.87	7.61	24.63	3.27
ZK230	209.56	211.62	2.06	32.08	9.53	31.78	3.37
ZK230	211.62	213.62	2	18.3	7.29	18.01	2.51
ZK230	213.62	217.62	4	32.61	10.56	32.19	3.09
ZK230	217.62	221.62	4	31.98	13.47	31.68	2.37
ZK230	221.62	225.62	4	26.12	11.21	25.36	2.33
ZK230	225.62	228.24	2.62	31.39	11.29	30.6	2.78
ZK230	228.24	230.24	2	19.3	7.7	18.79	2.51
ZK230	230.24	232.6	2.36	29.6	13.79	29.48	2.15
ZK230	351.67	354.88	3.21	27.16	18.49	19.35	1.47
ZK230	354.88	357.78	2.9	28.8	16.72	24.98	1.72
ZK230	374.63	378.63	4	26.12	13.01	25.53	2.01
ZK230	378.63	382.7	4.07	30.77	11.72	29.96	2.63
ZK230	382.7	386.87	4.17	31.48	10.31	30.34	3.05
ZK230	386.87	390.87	4	29.85	10.71	29.08	2.79
ZK230	390.87	394.94	4.07	29.34	9.64	28.19	3.04
ZK230	394.94	396.39	1.45	32.35	13.44	31.55	2.41
ZK230	399.84	403.34	3.5	28.05	13.77	27.39	2.04
ZK230	403.34	405.34	2	19.35	11.53	18.43	1.68
ZK230	405.34	409.34	4	29.51	13.22	28.78	2.23
ZK230	409.34	413.02	3.68	32.72	12.47	31.67	2.62
ZK230	415.33	417.7	2.37	26.83	18.47	25.74	1.45
ZK230	424.28	428.34	4.06	24.51	11.17	24.16	2.19
ZK230	428.34	432.29	3.95	24.09	11.89	23.78	2.03
ZK230	434.47	434.59	.12	24.92	14.91	22.41	1.67
ZK231	246.45	249.1	2.65	24.2	11.82	23.67	2.05
ZK231	249.1	251.1	2	17.4	9.06	16.56	1.92
ZK231	251.1	252.51	1.41	26.22	13.69	25.66	1.92
ZK231	252.51	255.1	2.59	14.49	6.59	13.8	2.2
ZK231	255.1	257.1	2	7.96	6.18	7.29	1.29
ZK231	257.1	259.1	2	5.88	5.69	4.93	1.03
ZK231	259.1	262.68	3.58	6.28	6.18	5.7	1.02
ZK231	262.68	264.68	2	19.69	6.02	18.99	3.27
ZK231	264.68	266.68	2	17.6	8.95	16.87	1.97
ZK231	266.68	270.68	4	26.15	12.04	24.75	2.17
ZK231	270.68	274.68	4	15.84	9.34	14.74	1.7
ZK231	274.68	277.85	3.17	26.22	13.27	25.1	1.98
ZK231	277.85	280.75	2.9	12.13	7.99	9.53	1.52
ZK231	280.75	284.24	3.49	28.88	12.28	28.05	2.35
ZK231	284.24	286.93	2.69	14.03	7.4	12.84	1.9
ZK231	286.93	289.48	2.55	30.35	14.2	29.48	2.14
ZK231	289.48	292.75	3.27	23.45	9.3	21.83	2.52
ZK231	292.75	296.75	4	29.56	11.03	28.38	2.68
ZK231	296.75	298.75	2	26.69	10.64	25.73	2.51
ZK231	298.75	300.75	2	24.26	10.48	22.91	2.31
ZK231	300.75	302.75	2	19.33	9.69	17.89	1.99
ZK231	302.75	306.75	4	30.81	12.53	29.77	2.46
ZK231	306.75	310.75	4	32.95	14.33	31.45	2.3
ZK231	310.75	311.97	1.22	28.73	14.89	27.85	1.93
ZK231	315.11	317.11	2	28.44	13.42	27.28	2.12
ZK231	317.11	319.11	2	28.24	11.77	27.71	2.4
ZK231	319.11	321.62	2.51	26.46	10.92	25.64	2.42
ZK231	438.5	441.18	2.68	28.45	14	27.54	2.03
ZK231	441.18	456.33	3.16	29.06	13.7	27.32	2.12
ZK231	456.33	460.33	4	30.78	13.93	29.66	2.21
ZK231	460.33	464.33	4	31.77	10.56	30.82	3.01
ZK231	464.33	468.33	4	31.08	13.54	29.83	2.3
ZK231	468.33	472.41	4.08	29.97	11.99	29.37	2.5
ZK231	472.41	475.83	3.42	27.5	14.02	26.67	1.96
ZK231	478.61	482.61	4	32.23	16.86	31.03	1.91
ZK231	482.61	487.26	4.65	31.75	13.61	30.62	2.33
ZK231	493.26	496.52	3.26	30.87	19.53	27.77	1.58
ZK231	501.26	501.88	.62	19.77	12.61	19.36	1.57
ZK231	501.88	503.92	2.04	29.89	14.66	29.22	2.04
ZK231	503.92	507.92	4	27.69	12.96	26.71	2.14
ZK231	507.92	511.62	3.7	31.88	15.68	31.24	2.03
ZK233	49.68	50.96	1.28	16.91	1.35	16.61	12.5259259259259
ZK233	50.96	55.79	4.83	24.45	1.24	24.1	19.7177419354839
ZK233	55.79	60.62	4.83	28.5	2.83	27.99	10.0706713780919
ZK233	68.41	72.15	3.74000000000001	25.86	6.65	25.37	3.88872180451128
ZK233	72.15	75.19	3.03999999999999	18.23	4.19	18.23	4.3508353221957
ZK233	178.12	182.12	4	26.45	11.24	26.16	2.35320284697509
ZK233	182.12	186.38	4.25999999999999	21.49	7.46	21.15	2.88069705093834
ZK233	186.38	190.84	4.46000000000001	27.38	8.12	26.61	3.37192118226601
ZK233	190.84	195.95	5.10999999999999	28.05	9.21	28.01	3.04560260586319
ZK233	205.74	211.25	5.50999999999999	32.83	14.93	32	2.19892833221701
ZK233	216.16	219.09	2.93000000000001	12.58	7.64	11.8	1.64659685863874
ZK233	219.09	221.44	2.34999999999999	16.31	8.82	15.94	1.84920634920635
ZK233	223.92	225.94	2.02000000000001	14.05	7.81	13.72	1.79897567221511
ZK233	229.73	233.8	4.07000000000002	32.38	14.42	32.2	2.24549237170596
ZK233	233.8	236.17	2.36999999999998	35.76	9.38	35.43	3.81236673773987
ZK233	236.17	240.17	4	32.2	7.86	32.19	4.09669211195929
ZK233	240.17	245.81	5.64000000000001	31.12	11.31	30.09	2.75154730327144
ZK233	245.81	249.23	3.41999999999999	22.87	9.07	22.09	2.52149944873208
ZK233	249.23	252.72	3.49000000000001	14.07	7.78	13.59	1.80848329048843
ZK233	271.51	273.95	2.44	11.93	5.4	11.38	2.20925925925926
ZK233	273.95	276.99	3.04000000000002	27.43	11.22	26.59	2.44474153297683
ZK233	276.99	281.1	4.11000000000001	26.86	11.25	25.84	2.38755555555556
ZK233	282.51	286.74	4.23000000000002	27.15	10.18	25.94	2.66699410609037
ZK233	286.74	290.98	4.24000000000001	10.37	5.99	9.79	1.73121869782972
ZK233	290.98	294.92	3.94	22.18	11.12	21.74	1.99460431654676
ZK233	294.92	296.85	1.93000000000001	13.99	7.89	13.34	1.77313054499366
ZK233	312.83	316.68	3.85000000000002	23.98	11.22	23.69	2.13725490196078
ZK233	316.68	320.89	4.20999999999998	19.94	9.17	19.63	2.17448200654308
ZK233	320.89	324.79	3.90000000000003	13.25	7.81		1.69654289372599
ZK233	324.79	328.79	4	21.04	8.18		2.5721271393643
ZK233	328.79	332.79	4	20.16	8.97		2.24749163879599
ZK233	332.79	336.78	3.98999999999995	21	10.53		1.99430199430199
ZK233	336.78	338.78	2	20.61	10.27		2.00681596884129
ZK233	338.78	342.76	3.98000000000002	20.27	10.87		1.86476540938362
ZK233	358.8	364.7	5.89999999999998	30.36	11.78		2.57724957555178
ZK233	372.8	376.61	3.81	26.51	13.77		1.92519970951344
ZK233	376.61	379.53	2.91999999999996	12.28	8.64		1.4212962962963
ZK233	382.46	386.46	4	24.81	12.13		2.04534212695796
ZK233	386.46	390.46	4	27.19	13.16		2.0661094224924
ZK233	390.46	394.04	3.58000000000004	29.26	14.98		1.95327102803738
ZK234	113.84	114.36	.519999999999996	17.88	2.87		6.22996515679442
ZK234	114.36	119.71	5.34999999999999	35.41	2.21		16.0226244343891
ZK234	119.71	120.38	.670000000000002	29.73	1.87		15.8983957219251
ZK234	120.38	122.38	2	7.61	6.14		1.23941368078176
ZK234	122.38	126.38	4	21.91	2.28		9.60964912280702
ZK234	126.38	130.38	4	31.53	2.09		15.0861244019139
ZK234	130.38	134.38	4	28.29	1.72		16.4476744186047
ZK234	134.38	138.38	4	25.77	2.73		9.43956043956044
ZK234	138.38	141.42	3.03999999999999	27.43	3.53		7.77053824362606
ZK234	141.42	142.42	1	40.52	7.36		5.5054347826087
ZK234	142.42	143.42	1	42.61	8.15		5.22822085889571
ZK234	143.42	145.21	1.79000000000002	40.33	9.2		4.38369565217391
ZK234	240.14	244.14	4	30.18	10.23	29.29	2.95014662756598
ZK234	244.14	248.14	4	30.08	11.86	29.6	2.5362563237774
ZK234	248.14	252.14	4	31.68	10.82	31.29	2.9279112754159
ZK234	252.14	256.14	4	31.03	12.63	29.97	2.45684877276326
ZK234	256.14	260.14	4	33.15	10.95	30.86	3.02739726027397
ZK234	260.14	264.14	4	32.9	12.94	29.06	2.54250386398764
ZK234	264.14	268.14	4	33.98	11.44	31.58	2.97027972027972
ZK234	268.14	272.14	4	33.17	12.26	31.17	2.70554649265905
ZK234	272.14	276.14	4	33.34	10.97	32.33	3.03919781221513
ZK234	276.14	280.14	4	32.78	10.01	31.83	3.27472527472528
ZK234	280.14	283.34	3.19999999999999	34.38	10.82	33.35	3.17744916820702
ZK234	283.34	285.34	2	32.23	14.1		2.28581560283688
ZK234	291.53	295.53	4	28.43	12.6		2.25634920634921
ZK234	295.53	299.53	4	30.03	10.12		2.96739130434783
ZK234	299.53	303.53	4	30.92	10.55		2.93080568720379
ZK234	303.53	308.01	4.48000000000002	28.55	13.27		2.15146948003014
ZK234	308.01	310.01	2	21.12	10.02		2.10778443113772
ZK234	321.52	324.52	3	31.86	13.06		2.43950995405819
ZK234	324.52	326.67	2.15000000000003	26.06	13.03		2
ZK234	326.67	328.67	2	12.08	6.9		1.75072463768116
ZK234	328.67	331.21	2.53999999999996	27.95	12.51		2.23421262989608
ZK234	335.02	336.7	1.68000000000001	22.88	11.68		1.95890410958904
ZK234	340.23	343.27	3.03999999999996	32.33	15.29		2.11445389143231
ZK234	343.27	345.42	2.15000000000003	32.53	14.77		2.20243737305349
ZK234	345.42	348.11	2.69	19.64	10.16		1.93307086614173
ZK235	403.22	405.83	2.60999999999996	32.69	13.94		2.34505021520803
ZK235	408.44	412.64	4.19999999999999	35.07	13.26		2.6447963800905
ZK235	412.64	416.33	3.69	35.98	14		2.57
ZK235	416.33	421.18	4.85000000000002	29.45	11.1		2.65315315315315
ZK235	421.18	424.6	3.42000000000002	30.54	11.65		2.62145922746781
ZK235	424.6	429.16	4.56	36.45	16.63		2.19182200841852
ZK236	128.88	131.85	2.97	20.95	3.83		5.47
ZK236	131.85	132.84	.99	11.34	6		1.89
ZK236	137.81	140.17	2.36	19.3	5.94		3.25
ZK236	144.16	147.16	3	25.62	4.86		5.27
ZK236	147.16	149.36	2.2	33.26	3.61		9.21
ZK236	151.73	153.7	1.97	28.96	3.67		7.89
ZK236	155.5	159.51	4.01	24.3	5.62		4.32
ZK236	159.51	163.35	3.84	7.7	6.34		1.21
ZK236	163.35	166.3	2.95	7.97	5.52		1.44
ZK236	182.4	183.73	1.33	34.23	5.68		6.03
ZK236	185	187.1	2.1	31.35	8.71		3.6
ZK236	187.1	188.78	1.68	21.91	8.79		2.49
ZK236	203.24	205.25	2.01	26.19	11.41		2.3
ZK236	205.25	208.24	2.99	28.76	12.56		2.29
ZK236	208.24	212.24	4	24.62	10.43		2.36
ZK236	212.24	216.24	4	25.96	10.6		2.45
[truncated: 4,235 more rows]
