# Supplementary material for: Enumeration optimization of open pit production scheduling based on mobile capacity search domain
Source: Sci Rep. 2023 Jan 3;13:91. doi: 10.1038/s41598-022-27336-y (PMC9810607; doi:10.1038/s41598-022-27336-y)
Supplement: Supplementary file 1 — Supplementary Information. [file 41598_2022_27336_MOESM1_ESM.zip › Raw Data/Discrete body sequence.txt]

¿ªÊ¼Ê±¼ä£º9:42
ÖÕÁËÊ±¼ä£º9:52
ÏûºÄÊ±¼ä = 0.167 Ð¡Ê±
   
ÓÅ»¯²ÎÊý
¹¤×÷°ïÆÂ½Ç£º    24.00 ¶È
Äê²É¿óÁ¿£º      2000.00 Íòt
Äê²É¿óÁ¿ÏÂÏÞ£º  1800.00 Íòt
Äê²É¿óÁ¿ÉÏÏÞ£º  2100.00 Íòt
×î´óÄê²É°þ×ÜÁ¿£º200000.00 Íòt
Äê²É¿óÁ¿ÔöÁ¿£º  200.00 Íòt
ÐòÁÐÓÅ»¯¼¶±ð£º  1
±£Áô×¶ÌåÊý£º    2000
   
---------------------¼¼Êõ¾­¼Ã²ÎÊý---------------------------------
·ÖÇø(Êý×Ö)[1]£¬Æ½¾ùµØÖÊÆ·Î»%[28.13]£¬·ÏÊ¯»ìÈëÂÊ%[6.00]£¬»ìÈë·ÏÊ¯Æ·Î»%[10.00]£¬²úÆ·¼Û¸ñ(£¤/t)[900.00]
  ¿ó²ã [Hp] ¿ª²É³É±¾(£¤/t)[72.00]£¬Ñ¡¿ó³É±¾(£¤/t)[105.00]£¬±ß½çÆ·Î»%[25.00]£¬»Ø²ÉÂÊ%[94.00]£¬Ñ¡¿ó»ØÊÕÂÊ%[80.00]£¬¾«¿óÆ·Î»%[66.00]£¬ÈÝÖØ: 3.28
  ¿ó²ã [Hpp] ¿ª²É³É±¾(£¤/t)[72.00]£¬Ñ¡¿ó³É±¾(£¤/t)[105.00]£¬±ß½çÆ·Î»%[25.00]£¬»Ø²ÉÂÊ%[94.00]£¬Ñ¡¿ó»ØÊÕÂÊ%[80.00]£¬¾«¿óÆ·Î»%[66.00]£¬ÈÝÖØ: 3.14
  ¿ó²ã [Q] ¿ª²É³É±¾(£¤/t)[9.00]£¬ÈÝÖØ: 2.00
  ¿ó²ã [Mp] ¿ª²É³É±¾(£¤/t)[72.00]£¬Ñ¡¿ó³É±¾(£¤/t)[105.00]£¬±ß½çÆ·Î»%[25.00]£¬»Ø²ÉÂÊ%[94.00]£¬Ñ¡¿ó»ØÊÕÂÊ%[80.00]£¬¾«¿óÆ·Î»%[66.00]£¬ÈÝÖØ: 3.30
  ¿ó²ã [Mpp] ¿ª²É³É±¾(£¤/t)[72.00]£¬Ñ¡¿ó³É±¾(£¤/t)[105.00]£¬±ß½çÆ·Î»%[25.00]£¬»Ø²ÉÂÊ%[94.00]£¬Ñ¡¿ó»ØÊÕÂÊ%[80.00]£¬¾«¿óÆ·Î»%[66.00]£¬ÈÝÖØ: 3.11
  ¿ó²ã [ROCK] ¿ª²É³É±¾(£¤/t)[9.00]£¬ÈÝÖØ: 2.70
  ¾­¼ÃºÏÀí°þ²É±È£º13.1118t/t
  
------------------------------------------------------------------
   
------------------------------------------------------------------------------------------------
°ïÆÂ½Ç-ÎÞÔ¼Êø-¾³½çÄ£ÐÍÍ¼²ã£º¾³½ç¼¼Êõ¾­¼ÃÖ¸±ê·ÖÇø¾³½ç£¬¿ª²ÉÌåÐòÁÐ£º
------------------------------------------------------------------------------------------------
ÐòºÅ  ²É³ö¿óÊ¯Á¿  ²É³ö·ÏÊ¯Á¿  ÈëÑ¡Æ·Î»  Æ½¾ù°þ²É±È    ¿óÊ¯ÔöÁ¿    ·ÏÊ¯ÔöÁ¿  ÔöÁ¿°þ²É±È  µØ±íÃæ»ý
        (Íò¶Ö)      (Íò¶Ö)      (Íò¶Ö)      (t/t)      (Íò¶Ö)       (Íò¶Ö)     (t/t)     (¹«Çê) 
------------------------------------------------------------------------------------------------
   1        10.1         1.5    31.518       0.145        10.1         1.5         0.1    0.9375
   2       211.2        39.3    28.692       0.186       201.2        37.8         0.2   12.1250
   3       411.5       111.3    28.207       0.271       200.3        72.0         0.4   17.8750
   4       612.1       206.3    28.259       0.337       200.6        95.0         0.5   24.0625
   5       812.2       320.2    27.779       0.394       200.1       113.9         0.6   33.1250
   6      1013.2       444.4    27.861       0.439       201.0       124.2         0.6   41.0000
   7      1214.2       565.1    27.786       0.465       201.0       120.7         0.6   44.6875
   8      1415.3       682.0    27.539       0.482       201.1       116.9         0.6   46.5000
   9      1615.8       786.3    27.347       0.487       200.4       104.3         0.5   47.4375
  10      1816.4       909.5    27.152       0.501       200.6       123.2         0.6   49.5625
  11      2018.2      1041.0    27.029       0.516       201.8       131.5         0.7   50.7500
  12      2219.7      1186.1    26.921       0.534       201.5       145.2         0.7   52.8750
  13      2420.0      1327.2    26.820       0.548       200.3       141.1         0.7   54.9375
  14      2621.0      1481.4    26.754       0.565       201.0       154.2         0.8   57.5000
  15      2821.1      1672.6    26.834       0.593       200.0       191.2         1.0   60.6250
  16      3021.2      1879.8    26.907       0.622       200.2       207.2         1.0   64.3750
  17      3221.8      2117.9    27.047       0.657       200.5       238.2         1.2   69.8750
  18      3422.8      2330.8    27.110       0.681       201.1       212.9         1.1   72.5625
  19      3624.7      2562.4    27.185       0.707       201.9       231.6         1.1   77.0625
  20      3825.7      2779.5    27.217       0.727       201.0       217.2         1.1   79.5625
  21      4026.2      3013.4    27.296       0.748       200.5       233.9         1.2   84.3125
  22      4227.4      3242.7    27.303       0.767       201.2       229.3         1.1   87.6250
  23      4427.4      3492.8    27.272       0.789       200.0       250.1         1.3   91.2500
  24      4628.7      3713.6    27.221       0.802       201.2       220.8         1.1   92.2500
  25      4830.0      4003.1    27.292       0.829       201.3       289.5         1.4   97.3125
  26      5031.0      4319.8    27.343       0.859       201.0       316.6         1.6   99.7500
  27      5232.0      4636.9    27.427       0.886       201.0       317.1         1.6  103.8125
  28      5432.6      4949.2    27.475       0.911       200.6       312.3         1.6  106.0000
  29      5634.1      5250.5    27.484       0.932       201.5       301.3         1.5  106.8750
  30      5834.4      5548.8    27.460       0.951       200.3       298.3         1.5  108.1875
  31      6034.6      5807.1    27.433       0.962       200.1       258.3         1.3  109.2500
  32      6234.7      6102.7    27.420       0.979       200.1       295.5         1.5  112.2500
  33      6436.7      6419.1    27.421       0.997       202.0       316.4         1.6  114.7500
  34      6636.9      6791.2    27.422       1.023       200.3       372.2         1.9  117.3125
  35      6837.5      7168.4    27.446       1.048       200.6       377.2         1.9  119.8750
  36      7039.3      7550.4    27.467       1.073       201.8       382.0         1.9  121.5625
  37      7241.3      7899.1    27.446       1.091       202.0       348.7         1.7  125.6875
  38      7442.3      8237.7    27.422       1.107       201.0       338.7         1.7  128.7500
  39      7642.8      8588.2    27.386       1.124       200.5       350.4         1.7  133.1250
  40      7843.5      8955.6    27.347       1.142       200.8       367.5         1.8  135.7500
  41      8044.3      9299.1    27.312       1.156       200.7       343.5         1.7  137.9375
  42      8244.5      9685.5    27.296       1.175       200.3       386.4         1.9  139.8125
  43      8445.2     10106.1    27.289       1.197       200.7       420.6         2.1  142.0625
  44      8645.6     10591.9    27.284       1.225       200.3       485.8         2.4  145.5000
  45      8846.6     11073.0    27.298       1.252       201.0       481.1         2.4  148.3125
  46      9048.4     11573.1    27.299       1.279       201.8       500.1         2.5  151.0000
  47      9249.1     12047.3    27.289       1.303       200.7       474.2         2.4  154.6875
  48      9449.8     12609.4    27.288       1.334       200.7       562.1         2.8  157.7500
  49      9650.6     13067.2    27.258       1.354       200.8       457.8         2.3  160.3125
  50      9851.0     13690.0    27.243       1.390       200.4       622.8         3.1  165.4375
  51     10052.0     14262.3    27.217       1.419       201.0       572.3         2.8  168.8750
  52     10253.1     14804.2    27.190       1.444       201.1       541.9         2.7  172.8125
  53     10453.4     15306.9    27.156       1.464       200.3       502.7         2.5  174.5625
  54     10654.5     15831.3    27.125       1.486       201.1       524.4         2.6  177.4375
  55     10855.3     16380.5    27.099       1.509       200.8       549.2         2.7  180.6875
  56     11056.8     17017.0    27.081       1.539       201.5       636.5         3.2  185.6875
  57     11258.5     17623.3    27.058       1.565       201.7       606.3         3.0  189.1875
  58     11459.2     18193.8    27.034       1.588       200.7       570.5         2.8  193.5000
  59     11659.6     18792.4    27.015       1.612       200.4       598.6         3.0  196.5000
  60     11861.3     19408.7    27.016       1.636       201.7       616.3         3.1  198.6250
  61     12061.9     19971.6    27.004       1.656       200.6       562.9         2.8  200.8750
  62     12262.3     20522.7    26.982       1.674       200.4       551.1         2.7  202.9375
  63     12463.1     21145.0    26.960       1.697       200.8       622.3         3.1  205.7500
  64     12663.1     21760.3    26.939       1.718       200.1       615.4         3.1  209.0625
  65     12863.3     22444.3    26.934       1.745       200.2       684.0         3.4  211.4375
  66     13063.4     22990.9    26.914       1.760       200.1       546.6         2.7  213.0000
  67     13263.8     23643.6    26.906       1.783       200.5       652.7         3.3  216.4375
  68     13464.1     24433.3    26.912       1.815       200.2       789.7         3.9  220.2500
  69     13664.2     25124.3    26.910       1.839       200.1       691.0         3.5  222.7500
  70     13864.3     25776.3    26.893       1.859       200.2       652.0         3.3  225.5000
  71     14064.7     26451.9    26.873       1.881       200.4       675.6         3.4  226.8125
  72     14265.1     27052.5    26.849       1.896       200.4       600.6         3.0  228.8125
  73     14466.1     27834.9    26.831       1.924       201.0       782.5         3.9  235.0625
  74     14666.7     28518.3    26.811       1.944       200.7       683.4         3.4  238.0625
  75     14867.2     29376.8    26.800       1.976       200.4       858.5         4.3  241.7500
  76     15068.4     30166.1    26.791       2.002       201.2       789.3         3.9  244.8125
  77     15269.4     30910.6    26.787       2.024       201.1       744.5         3.7  246.7500
  78     15469.6     31695.0    26.779       2.049       200.2       784.3         3.9  249.6250
  79     15671.1     32581.7    26.785       2.079       201.4       886.7         4.4  252.5000
  80     15871.9     33424.3    26.794       2.106       200.8       842.7         4.2  255.3125
  81     16073.0     34188.0    26.784       2.127       201.1       763.6         3.8  257.6250
  82     16274.3     34937.5    26.776       2.147       201.2       749.6         3.7  259.9375
  83     16474.4     35687.5    26.761       2.166       200.1       750.0         3.7  262.5000
  84     16675.5     36499.3    26.745       2.189       201.1       811.7         4.0  264.2500
  85     16877.1     37388.4    26.734       2.215       201.6       889.2         4.4  266.7500
  86     17079.0     38298.9    26.729       2.242       201.9       910.4         4.5  268.6250
  87     17280.7     39198.1    26.717       2.268       201.7       899.2         4.5  270.2500
  88     17480.8     40020.5    26.711       2.289       200.1       822.4         4.1  272.1250
  89     17682.5     40919.8    26.698       2.314       201.8       899.4         4.5  274.0000
  90     17882.6     41748.6    26.686       2.335       200.1       828.8         4.1  276.6250
  91     18084.1     42644.5    26.674       2.358       201.5       896.0         4.4  278.6875
  92     18284.9     43488.9    26.663       2.378       200.8       844.4         4.2  280.7500
  93     18485.5     44335.6    26.652       2.398       200.6       846.6         4.2  281.6875
  94     18685.9     45388.0    26.656       2.429       200.4      1052.5         5.3  284.1875
  95     18886.8     46364.7    26.655       2.455       200.9       976.7         4.9  286.6250
  96     19087.1     47324.4    26.648       2.479       200.3       959.7         4.8  288.6250
  97     19287.6     48163.7    26.641       2.497       200.5       839.3         4.2  289.5000
  98     19487.6     49119.8    26.635       2.521       200.0       956.1         4.8  291.0625
  99     19689.6     50113.1    26.626       2.545       202.0       993.3         4.9  293.3750
 100     19891.0     51012.1    26.622       2.565       201.4       899.0         4.5  294.6250
 101     20091.5     51880.4    26.618       2.582       200.5       868.4         4.3  296.0625
 102     20291.6     52830.3    26.612       2.604       200.0       949.8         4.7  297.5000
 103     20492.1     53841.9    26.605       2.627       200.5      1011.6         5.0  299.3750
 104     20692.5     54830.0    26.599       2.650       200.4       988.2         4.9  300.8750
 105     20893.8     55827.7    26.595       2.672       201.4       997.7         5.0  302.5625
 106     21095.8     56781.3    26.590       2.692       201.9       953.6         4.7  303.3750
 107     21296.4     57989.7    26.587       2.723       200.6      1208.4         6.0  304.9375
 108     21497.9     59116.3    26.585       2.750       201.6      1126.6         5.6  306.8750
 109     21698.1     60208.4    26.582       2.775       200.1      1092.2         5.5  309.5625
 110     21899.9     61528.8    26.584       2.810       201.9      1320.4         6.5  312.1250
 111     22100.8     62654.4    26.581       2.835       200.8      1125.6         5.6  313.6875
 112     22300.9     63579.1    26.576       2.851       200.1       924.8         4.6  314.8125
 113     22502.1     64777.3    26.573       2.879       201.3      1198.1         6.0  317.0000
 114     22703.6     65818.0    26.579       2.899       201.4      1040.7         5.2  318.5000
 115     22904.2     66953.6    26.580       2.923       200.7      1135.6         5.7  319.1875
 116     23104.5     67983.3    26.579       2.942       200.3      1029.7         5.1  319.6875
 117     23304.8     68992.2    26.580       2.960       200.3      1008.9         5.0  321.0000
 118     23505.6     70065.8    26.584       2.981       200.8      1073.7         5.3  321.8125
 119     23705.8     71184.3    26.582       3.003       200.2      1118.5         5.6  322.8750
 120     23907.6     72316.5    26.588       3.025       201.8      1132.3         5.6  324.1875
 121     24107.8     73536.7    26.592       3.050       200.3      1220.2         6.1  325.5625
 122     24308.5     74784.6    26.592       3.076       200.7      1247.9         6.2  327.1875
 123     24509.4     75911.2    26.594       3.097       200.9      1126.6         5.6  329.0000
 124     24711.1     77041.0    26.593       3.118       201.7      1129.8         5.6  330.6250
 125     24912.2     78236.4    26.603       3.140       201.2      1195.4         5.9  331.6250
 126     25112.4     79521.4    26.612       3.167       200.2      1284.9         6.4  332.7500
 127     25314.4     80585.3    26.618       3.183       202.0      1063.9         5.3  333.6875
 128     25515.7     81656.9    26.615       3.200       201.3      1071.6         5.3  334.9375
 129     25715.8     82716.1    26.612       3.217       200.2      1059.2         5.3  336.2500
 130     25917.5     83853.0    26.610       3.235       201.7      1136.9         5.6  337.2500
 131     26117.6     85138.5    26.618       3.260       200.1      1285.6         6.4  339.7500
 132     26318.7     86218.6    26.616       3.276       201.0      1080.1         5.4  340.8750
 133     26519.7     87362.5    26.614       3.294       201.0      1143.9         5.7  342.3750
 134     26721.6     88480.6    26.613       3.311       201.9      1118.1         5.5  343.4375
 135     26922.3     89641.8    26.613       3.330       200.7      1161.1         5.8  344.8750
 136     27122.8     90703.7    26.611       3.344       200.5      1061.9         5.3  346.0000
 137     27323.5     91703.9    26.615       3.356       200.6      1000.2         5.0  347.8125
 138     27524.1     92755.3    26.613       3.370       200.6      1051.4         5.2  350.2500
 139     27724.2     93917.8    26.609       3.388       200.1      1162.5         5.8  350.6250
 140     27924.5     95028.3    26.602       3.403       200.3      1110.5         5.5  351.4375
 141     28124.8     96148.2    26.599       3.419       200.3      1119.8         5.6  353.0000
 142     28325.9     97287.1    26.594       3.435       201.1      1139.0         5.7  355.0625
 143     28527.0     98491.3    26.592       3.453       201.1      1204.2         6.0  357.3125
 144     28727.0     99642.9    26.590       3.469       200.1      1151.6         5.8  358.1250
 145     28928.3    100872.7    26.587       3.487       201.3      1229.8         6.1  359.8125
 146     29129.1    102215.1    26.596       3.509       200.7      1342.5         6.7  360.5000
 147     29329.3    103284.7    26.606       3.522       200.2      1069.6         5.3  361.0625
 148     29530.2    104383.4    26.604       3.535       201.0      1098.7         5.5  362.0000
 149     29730.7    105496.3    26.605       3.548       200.5      1112.9         5.6  363.1875
 150     29932.2    106661.3    26.600       3.563       201.6      1165.1         5.8  364.3750
 151     30132.9    108235.5    26.597       3.592       200.6      1574.2         7.8  367.0625
 152     30332.9    109497.4    26.597       3.610       200.1      1261.9         6.3  368.6250
 153     30533.2    110777.8    26.599       3.628       200.3      1280.4         6.4  369.6875
 154     30734.2    112045.8    26.604       3.646       201.0      1268.0         6.3  370.3125
 155     30934.4    113185.9    26.608       3.659       200.2      1140.1         5.7  371.1250
 156     31135.2    114546.9    26.605       3.679       200.8      1361.0         6.8  372.2500
 157     31336.4    116215.1    26.612       3.709       201.2      1668.3         8.3  373.2500
 158     31537.5    117659.3    26.615       3.731       201.1      1444.2         7.2  374.7500
 159     31738.1    119226.7    26.614       3.757       200.6      1567.4         7.8  377.0625
 160     31940.1    120497.8    26.614       3.773       201.9      1271.1         6.3  378.5000
 161     32140.9    121637.2    26.612       3.784       200.9      1139.4         5.7  379.3125
 162     32341.1    122983.0    26.614       3.803       200.2      1345.8         6.7  380.3750
 163     32542.1    124841.2    26.611       3.836       201.0      1858.2         9.2  382.4375
 164     32743.1    126365.8    26.613       3.859       201.0      1524.6         7.6  383.3750
 165     32943.1    127911.9    26.618       3.883       200.0      1546.1         7.7  383.6875
 166     33144.7    129142.7    26.615       3.896       201.5      1230.8         6.1  384.3750
 167     33345.6    130125.6    26.611       3.902       200.9       982.9         4.9  385.2500
 168     33547.4    131226.5    26.608       3.912       201.8      1100.9         5.5  386.0625
 169     33748.7    132486.1    26.602       3.926       201.3      1259.6         6.3  387.0000
 170     33949.4    133464.2    26.600       3.931       200.7       978.2         4.9  387.3750
 171     34149.8    134710.4    26.596       3.945       200.4      1246.2         6.2  387.6250
 172     34350.0    136026.6    26.594       3.960       200.3      1316.2         6.6  388.3125
 173     34551.0    137180.2    26.596       3.970       200.9      1153.6         5.7  388.5000
 174     34752.0    138643.4    26.595       3.990       201.0      1463.2         7.3  388.5625
 175     34952.3    139786.8    26.592       3.999       200.3      1143.4         5.7  388.8125
 176     35153.4    141157.7    26.590       4.015       201.1      1370.9         6.8  389.1250
 177     35355.3    142431.3    26.589       4.029       202.0      1273.6         6.3  389.1250
 178     35556.3    143692.8    26.588       4.041       201.0      1261.5         6.3  389.1250
 179     35758.3    144935.1    26.589       4.053       201.9      1242.3         6.2  389.1250
 180     35959.9    146074.6    26.590       4.062       201.6      1139.5         5.7  389.1875
 181     36160.1    147223.9    26.586       4.071       200.2      1149.3         5.7  389.1875
 182     36361.9    148289.0    26.582       4.078       201.7      1065.1         5.3  389.2500
 183     36562.9    149354.7    26.581       4.085       201.0      1065.8         5.3  389.4375
 184     36764.0    150100.0    26.580       4.083       201.2       745.3         3.7  389.8750
 185     36964.0    150921.0    26.577       4.083       200.0       821.0         4.1  390.4375
 186     37166.0    151707.1    26.575       4.082       201.9       786.1         3.9  390.6250
 187     37366.9    152527.2    26.575       4.082       200.9       820.1         4.1  390.8125
 188     37567.0    153369.4    26.575       4.083       200.0       842.2         4.2  390.9375
 189     37768.2    154113.2    26.573       4.080       201.3       743.8         3.7  391.1875
 190     37969.3    154755.0    26.572       4.076       201.0       641.8         3.2  391.6250
 191     38170.4    155332.6    26.569       4.069       201.1       577.7         2.9  391.8125
 192     38371.6    155901.3    26.566       4.063       201.3       568.7         2.8  392.3750
 193     38572.6    156530.1    26.565       4.058       201.0       628.7         3.1  392.6875
 194     38772.9    157122.5    26.563       4.052       200.2       592.5         3.0  393.5625
 195     38973.4    157685.0    26.562       4.046       200.6       562.4         2.8  394.1875
 196     39173.5    158255.3    26.560       4.040       200.1       570.3         2.9  394.5000
 197     39374.4    158830.9    26.559       4.034       200.9       575.6         2.9  394.8750
 198     39575.1    159435.0    26.557       4.029       200.7       604.1         3.0  395.1250
 199     39777.1    160052.5    26.556       4.024       202.0       617.5         3.1  395.7500
 200     39978.2    160609.8    26.553       4.017       201.2       557.3         2.8  396.1250
 201     40180.0    161227.3    26.550       4.013       201.8       617.5         3.1  396.5000
 202     40380.0    161778.5    26.550       4.006       200.0       551.2         2.8  397.0625
 203     40580.2    162328.7    26.549       4.000       200.2       550.2         2.7  397.6875
 204     40781.6    162879.3    26.549       3.994       201.4       550.6         2.7  398.3125
 205     40983.4    163447.6    26.547       3.988       201.7       568.3         2.8  398.9375
 206     41184.3    163981.4    26.546       3.982       201.0       533.8         2.7  399.3125
 207     41384.7    164528.1    26.545       3.976       200.4       546.7         2.7  399.7500
 208     41585.9    165084.3    26.543       3.970       201.2       556.2         2.8  400.2500
 209     41787.6    165614.2    26.542       3.963       201.7       529.9         2.6  400.5625
 210     41989.1    166132.3    26.542       3.957       201.5       518.1         2.6  400.8750
 211     42189.4    166707.4    26.543       3.951       200.3       575.1         2.9  401.5000
 212     42390.3    167217.5    26.543       3.945       200.9       510.1         2.5  401.8125
 213     42591.4    167770.6    26.541       3.939       201.1       553.1         2.8  402.1875
 214     42793.3    168347.3    26.544       3.934       201.9       576.7         2.9  403.6875
 215     42994.0    168886.1    26.545       3.928       200.7       538.8         2.7  404.4375
 216     43195.8    169435.2    26.543       3.922       201.7       549.0         2.7  404.7500
 217     43397.5    170008.4    26.542       3.917       201.7       573.3         2.8  404.9375
 218     43599.0    170576.0    26.543       3.912       201.5       567.5         2.8  405.6875
 219     43799.1    171144.9    26.546       3.908       200.1       569.0         2.8  406.6250
 220     43999.2    171730.8    26.548       3.903       200.1       585.8         2.9  407.8125
 221     44201.2    172393.5    26.551       3.900       202.0       662.8         3.3  409.5000
 222     44401.7    172995.2    26.552       3.896       200.5       601.7         3.0  410.1875
 223     44602.5    173637.6    26.555       3.893       200.9       642.4         3.2  411.2500
 224     44804.4    174353.0    26.556       3.891       201.9       715.4         3.5  412.4375
 225     45005.3    175068.1    26.558       3.890       200.9       715.1         3.6  413.6875
 226     45206.0    175787.7    26.559       3.889       200.6       719.6         3.6  415.1875
 227     45406.9    176433.1    26.563       3.886       200.9       645.4         3.2  415.9375
 228     45606.9    177161.5    26.568       3.885       200.0       728.4         3.6  416.6875
 229     45806.9    177825.9    26.571       3.882       200.0       664.4         3.3  417.1875
 230     46007.7    178564.1    26.573       3.881       200.8       738.2         3.7  417.6875
 231     46208.6    179424.5    26.579       3.883       200.9       860.4         4.3  418.8750
 232     46410.5    180235.0    26.584       3.883       201.9       810.4         4.0  420.0000
 233     46611.2    181249.6    26.587       3.889       200.7      1014.6         5.1  421.8750
 234     46811.6    182145.7    26.591       3.891       200.4       896.1         4.5  423.1875
 235     47011.8    182923.8    26.592       3.891       200.1       778.1         3.9  423.9375
 236     47212.8    183867.4    26.591       3.894       201.0       943.6         4.7  424.9375
 237     47412.8    184782.8    26.594       3.897       200.0       915.3         4.6  426.0000
 238     47613.6    185878.4    26.597       3.904       200.8      1095.7         5.5  428.0000
 239     47813.6    186690.3    26.599       3.905       200.0       811.8         4.1  429.0625
 240     48015.0    187801.3    26.599       3.911       201.4      1111.0         5.5  430.1250
 241     48215.0    188734.8    26.602       3.914       200.0       933.5         4.7  430.5000
 242     48415.1    189820.6    26.607       3.921       200.0      1085.8         5.4  431.2500
 243     48615.7    190774.1    26.611       3.924       200.6       953.6         4.8  432.5000
 244     48815.7    191749.0    26.616       3.928       200.0       974.8         4.9  433.2500
 245     49017.1    192683.0    26.623       3.931       201.4       934.0         4.6  433.7500
 246     49217.6    193629.4    26.627       3.934       200.5       946.5         4.7  434.3125
 247     49418.5    194498.3    26.630       3.936       200.9       868.9         4.3  434.5000
 248     49619.1    195483.2    26.635       3.940       200.6       984.9         4.9  434.7500
 249     49820.6    196483.4    26.642       3.944       201.6      1000.2         5.0  435.4375
 250     50021.7    197638.3    26.649       3.951       201.1      1154.8         5.7  436.0000
 251     50223.0    198485.5    26.654       3.952       201.3       847.3         4.2  436.0000
 252     50423.1    199430.1    26.661       3.955       200.1       944.6         4.7  436.0000
 253     50623.9    200476.5    26.672       3.960       200.7      1046.4         5.2  436.0000
 254     50825.8    201418.5    26.678       3.963       201.9       942.0         4.7  436.0000
 255     51026.7    202190.3    26.682       3.962       200.9       771.8         3.8  436.0000
 256     51228.1    203140.4    26.689       3.965       201.4       950.1         4.7  436.0000
 257     51428.7    203813.9    26.701       3.963       200.6       673.5         3.4  436.0000
 258     51628.7    204513.2    26.711       3.961       200.0       699.3         3.5  436.0000
 259     51830.7    205099.7    26.719       3.957       202.0       586.6         2.9  436.0000
 260     52031.9    205667.4    26.726       3.953       201.3       567.6         2.8  436.0000
 261     52233.6    206166.8    26.735       3.947       201.7       499.4         2.5  436.0000
 262     52434.9    206637.5    26.740       3.941       201.3       470.7         2.3  436.0000
 263     52635.1    207057.1    26.743       3.934       200.2       419.6         2.1  436.0000
 264     52835.5    207460.3    26.742       3.927       200.4       403.2         2.0  436.0000
 265     53036.9    207860.7    26.743       3.919       201.4       400.4         2.0  436.0000
 266     53237.7    208295.7    26.741       3.913       200.8       435.0         2.2  436.0000
 267     53439.7    208696.5    26.739       3.905       202.0       400.8         2.0  436.0000
 268     53641.1    209106.3    26.737       3.898       201.4       409.8         2.0  436.0000
 269     53842.2    209469.5    26.735       3.890       201.1       363.2         1.8  436.0000
 270     54043.0    209839.8    26.733       3.883       200.9       370.3         1.8  436.0000
 271     54243.6    210215.2    26.731       3.875       200.6       375.4         1.9  436.0000
 272     54445.0    210629.0    26.728       3.869       201.4       413.8         2.1  436.0000
 273     54646.5    210997.8    26.726       3.861       201.5       368.8         1.8  436.0000
 274     54848.4    211367.7    26.723       3.854       202.0       369.9         1.8  436.0000
 275     55049.1    211735.7    26.719       3.846       200.6       368.0         1.8  436.0000
 276     55249.1    212098.7    26.717       3.839       200.0       363.0         1.8  436.0000
 277     55449.1    212500.4    26.719       3.832       200.1       401.7         2.0  436.0000
 278     55650.2    212974.1    26.721       3.827       201.1       473.7         2.4  436.0000
 279     55851.2    213373.5    26.720       3.820       200.9       399.4         2.0  436.0000
 280     56051.9    213724.8    26.719       3.813       200.7       351.3         1.8  436.0000
 281     56253.8    214061.9    26.715       3.805       201.9       337.1         1.7  436.0000
 282     56455.0    214434.4    26.711       3.798       201.2       372.5         1.9  436.0000
 283     56655.1    214820.6    26.706       3.792       200.1       386.2         1.9  436.0000
 284     56855.4    215205.9    26.703       3.785       200.3       385.3         1.9  436.0000
 285     57057.1    215582.0    26.701       3.778       201.7       376.1         1.9  436.0000
 286     57257.9    215969.0    26.700       3.772       200.8       387.0         1.9  436.0000
 287     57458.4    216360.7    26.700       3.766       200.5       391.7         2.0  436.0000
 288     57660.0    216773.9    26.700       3.760       201.6       413.2         2.0  436.0000
 289     57860.6    217228.4    26.702       3.754       200.6       454.6         2.3  436.0000
 290     58061.1    217597.8    26.702       3.748       200.5       369.3         1.8  436.0000
 291     58261.6    217957.6    26.704       3.741       200.5       359.8         1.8  436.0000
 292     58461.7    218385.9    26.705       3.736       200.1       428.3         2.1  436.0000
------------------------------------------------------------------------------------------------
×¢£º±íÖÐ¸÷Á¿¾ùÊÇ¼ÆÈë¿ª²ÉÖÐµÄ¿óÊ¯ËðÊ§ºÍ·ÏÊ¯»ìÈëºóµÄÁ¿¡£
