# Supplementary material for: Enumeration optimization of open pit production scheduling based on mobile capacity search domain
Source: Sci Rep. 2023 Jan 3;13:91. doi: 10.1038/s41598-022-27336-y (PMC9810607; doi:10.1038/s41598-022-27336-y)
Supplement: Supplementary file 1 — Supplementary Information. [file 41598_2022_27336_MOESM1_ESM.zip › Raw Data/Ore body layering plan/-18.dwl2]

<?xml version="1.0" encoding="UTF-8">
<whprops>
<username>Administrator</username>
<machinename>GYG8O4ACREHNGWR </machinename>
<fullname></fullname>
<datetime>2014年5月20日  7:55:56</datetime>
</whprops>
