# Supplementary material for: Enumeration optimization of open pit production scheduling based on mobile capacity search domain
Source: Sci Rep. 2023 Jan 3;13:91. doi: 10.1038/s41598-022-27336-y (PMC9810607; doi:10.1038/s41598-022-27336-y)
Supplement: Supplementary file 1 — Supplementary Information. [file 41598_2022_27336_MOESM1_ESM.zip › Raw Data/Ore body layering plan/-42.dwl]

Administrator
GYG8O4ACREHNGWR 
2014Äê5ÔÂ20ÈÕ  9:17:10
